# Supplementary material for: Large-Scale Genome Scanning within Exonic Regions Revealed the Contributions of Selective Sweep Prone Genes to Host Divergence and Adaptation in Magnaporthe oryzae Species Complex
Source: Microorganisms. 2021 Mar 9;9(3):562. doi: 10.3390/microorganisms9030562 (PMC8000120; doi:10.3390/microorganisms9030562)
Supplement: Supplementary file 1 [file microorganisms-09-00562-s001.zip]

Archive with 6 entries (6 files):
- supplementary.pdf
- Table S1--M.oryzae isolates host information.xlsx
- Table S2--iHS test in rice host M.oryzae isolates.xlsx
- Table S3--iHS test in non-rice host M.oryzae isolates.xlsx
- Table S4--XPEHH test between rice and non-rice host M.oryzae isolates.xlsx
- Table S5--XPCLR test between rice and non-rice host M.oryzae isolates.xlsx
