# Supplementary material for: Large-Scale Genome Scanning within Exonic Regions Revealed the Contributions of Selective Sweep Prone Genes to Host Divergence and Adaptation in Magnaporthe oryzae Species Complex
Source: Microorganisms. 2021 Mar 9;9(3):562. doi: 10.3390/microorganisms9030562 (PMC8000120; doi:10.3390/microorganisms9030562)
Supplement: Supplementary file 1 [file microorganisms-09-00562-s001.zip › Table S1--M.oryzae isolates host information.xlsx]

## Sheet: Sheet1
Strain	Host	Region
401.4	Oryza sativa	Japan
903.4	Oryza sativa	Japan
1106.2	Oryza sativa	Japan
1801.4	Oryza sativa	Japan
1836.3	Oryza sativa	Japan
2303.1	Oryza sativa	Japan
4403.2	Oryza sativa	Japan
4603.4	Oryza sativa	Japan
13FM-16-1	Oryza sativa	China
13FM-24-1	Oryza sativa	China
13FM-3-2	Oryza sativa	China
13FM-5-1	Oryza sativa	China
13FM-9-1	Oryza sativa	China
4091-5-8	Eragrostis	Unclear
98-06	Oryza sativa	China
AH06	Oryza sativa	China
Arcadia	Setaria	USA
AV1-1-1	Oryza sativa	China
B157	Oryza sativa	India
B2	Triticum	Bolivia
B51	Eleusine	Bolivia
B71	Triticum	Bolivia
Bd8401	Urochloa	Philippines
BdBar16-1	Triticum	Bangladesh
BdJes16-1	Triticum	Bangladesh
BdMeh16-1	Triticum	Bangladesh
BJ08-8	Oryza sativa	China
BJ-90-611	Oryza sativa	China
BM1-24	Oryza sativa	USA
Bm88324	Urochloa	Philippines
Br130	Triticum	Brazil
VO107	Digitaria	Unclear
Br7	Triticum	Brazil
Br80	Triticum	Brazil
BTGP1-b	Oryza sativa	Unclear
BTGP6-f	Triticum	Unclear
BTJP4-1	Triticum	Unclear
BTMP13_1	Eleusine	Unclear
CA205	Oryza sativa	USA
CD156	Eleusine	Unclear
CHRF	Lolium	USA
CHW	Lolium	USA
CQ11	Oryza sativa	China
DB11-621	Oryza sativa	China
EI9411	Eleusine	China
EI9604	Eleusine	China
FH	Lolium	USA
FJ0204804	Oryza sativa	China
FJ11SH-527-1	Oryza sativa	China
FJ11YD-673-1	Oryza sativa	China
FJ12JN-084-3	Oryza sativa	China
FJ13SH05-2	Oryza sativa	China
FJ2000-62A	Oryza sativa	China
FJ2000-69A	Oryza sativa	China
FJ2001-112B	Oryza sativa	China
FJ2003-001A1	Oryza sativa	China
FJ2005113B	Oryza sativa	China
FJ2006-60A3	Oryza sativa	China
FJ43ZB15-68	Oryza sativa	China
FJ72ZC7-77	Oryza sativa	China
FJ78-JJ	Oryza sativa	China
FJ81221ZB11-14	Oryza sativa	China
FJ81278	Oryza sativa	China
FJ81-JY	Oryza sativa	China
FJ81-MH	Oryza sativa	China
FJ81-SW	Oryza sativa	China
FJ81-ZP	Oryza sativa	China
FJ86061ZE3-39	Oryza sativa	China
FJ86-CT	Oryza sativa	China
FJ95054B	Oryza sativa	China
FJ95085AZB13-116	Oryza sativa	China
FJ98099	Oryza sativa	China
FJ99138	Oryza sativa	China
FJSH0703	Oryza sativa	China
G17	Eragrostis	Japan
G22	Eleusine	Japan
GD-05-029b	Oryza sativa	China
GD06-53	Oryza sativa	China
GD08-2025	Oryza sativa	China
GD22	Oryza sativa	China
GG11	Lolium	USA
GOV41	Oryza sativa	South Korea
GrF52	Setaria	USA
GUY11	Oryza sativa	Guyana
GX01	Oryza sativa	China
H08-1a	Oryza sativa	China
H08-1c	Oryza sativa	China
HB12	Oryza sativa	China
HB-14	Oryza sativa	China
HB-LTH18	Oryza sativa	China
HN06	Oryza sativa	China
HN-0812-3	Oryza sativa	China
HN10-1604	Oryza sativa	China
HN-158	Oryza sativa	China
HN19311	Oryza sativa	Chian
HO	Lolium	USA
IA1	Oryza sativa	USA
IB33	Oryza sativa	USA
IB49	Oryza sativa	USA
IC17	Oryza sativa	USA
IE1K	Oryza sativa	USA
IT10	Oryza sativa	Italy
JL10	Oryza sativa	China
JS08-611	Oryza sativa	China
JS09-138	Oryza sativa	China
JS-10-6-1-2	Oryza sativa	China
JS25	Oryza sativa	China
JX-09Z116-1	Oryza sativa	China
JX10-102	Oryza sativa	China
JX11-141	Oryza sativa	China
K84-01	Oryza sativa	South Korea
K88-07	Oryza sativa	South Korea
K88-24	Oryza sativa	South Korea
K91-10	Oryza sativa	South Korea
K91-13	Oryza sativa	South Korea
K91-30	Oryza sativa	South Korea
K93-16	Oryza sativa	South Korea
K96-07	Oryza sativa	South Korea
K96-11	Oryza sativa	South Korea
K98-02	Oryza sativa	South Korea
K98-10	Oryza sativa	South Korea
KA1-3-1	Oryza sativa	Ghana
KA2-1-1	Oryza sativa	Ghana
KJ201	Oryza sativa	South Korea
LpKY97	Lolium	USA
MG01	Oryza sativa	India
MG02	Oryza sativa	India
MG04	Eleusine	India
MG10	Oryza sativa	India
ML33	Oryza sativa	Mali
Mo-nwi-55	Oryza sativa	India
Nich-2-3-2	Oryza sativa	Suriname
Nich-2-7-4	Oryza sativa	Suriname
NX37	Oryza sativa	China
P-0028	Bromus	Paraguay
P-0029	Bromus	Paraguay
P131	Oryza sativa	Japan
P28	Bromus	Paraguay
P29	Bromus	Paraguay
P3	Triticum	Paraguay
Pg1213-22	Lolium	USA
PH42	Eleusine	Philippines
PL2-1	Lolium	USA
PL3-1	Lolium	USA
PR72	Oryza sativa	Portugal
Py22.1	Triticum	Brazil
Py5020	Triticum	Brazil
RMg-Dl	Oryza sativa	India
Sar-2-20-1	Oryza sativa	Suriname
Sar-AD3-5	Oryza sativa	Suriname
SC05	Oryza sativa	China
SC-10-120-65-2	Oryza sativa	China
SC-10-25-44-1	Oryza sativa	China
SSFL02-1	Stenotaphrum secundatum	USA
SSFL14-3	Stenotaphrum secundatum	USA
SV9610	Setaria	China
SV9623	Setaria	China
T25	Triticum	Brazil
TF05-1	Lolium	USA
TW-1-1-1-B-1	Oryza sativa	China
TW-12CY-TB1-2	Oryza sativa	China
TW-12HL-DF1-2	Oryza sativa	China
TW-12HL-YL2-1	Oryza sativa	China
TW-12TD-RH1-1	Oryza sativa	China
TW-12TN-HB2-2	Oryza sativa	China
TW-12YL-DL3-2	Oryza sativa	China
TW-12YL-DP1-1	Oryza sativa	China
TW-12YL-TT4-1	Oryza sativa	China
TW-2-7-2-A-1	Oryza sativa	China
TW-6-2-2-B-1	Oryza sativa	China
TW-6-43-1	Oryza sativa	China
TW-CYBP1-3	Oryza sativa	China
TW-PT1-1	Oryza sativa	China
TW-PT3-1	Oryza sativa	China
TW-PT6-1	Oryza sativa	China
TW-TN4-2	Oryza sativa	China
US71	Setaria	Unclear
V86010	Oryza sativa	Philippines
WBKY11	Triticum	USA
WBSS	Triticum	Brazil
WD-3-1_1	Oryza sativa	Ghana
WHTQ	Triticum	Brazil
Y34	Oryza sativa	China
YN07205e	Oryza sativa	China
YN072310	Oryza sativa	China
YN072311	Oryza sativa	China
YN072313	Oryza sativa	China
YN08181e	Oryza sativa	China
YN08182c	Oryza sativa	China
YN126311	Oryza sativa	China
YN126441	Oryza sativa	China
YN8773-19	Oryza sativa	China
YN8773R-27	Oryza sativa	China
ZJ00-10	Oryza sativa	China
ZJ08-41	Oryza sativa	China
ZJ15	Oryza sativa	China
ZJ2011-7-1	Oryza sativa	China
