# Supplementary material for: Large-Scale Genome Scanning within Exonic Regions Revealed the Contributions of Selective Sweep Prone Genes to Host Divergence and Adaptation in Magnaporthe oryzae Species Complex
Source: Microorganisms. 2021 Mar 9;9(3):562. doi: 10.3390/microorganisms9030562 (PMC8000120; doi:10.3390/microorganisms9030562)
Supplement: Supplementary file 1 [file microorganisms-09-00562-s001.zip › Table S2--iHS test in rice host M.oryzae isolates.xlsx]

## Sheet: Sheet1
Chromosome	SNP position	iHS	LOG P	Gnen-name
CM001232.1	7468721	7.13901	12.0268	MGG_02216
CM001231.1	7787212	6.59685	10.3768	MGG_08683
CM001237.1	3050894	6.05785	8.86026	MGG_18075
CM001232.1	7469538	6.03165	8.78971	MGG_02216
CM001232.1	21276	5.63996	7.76933	MGG_15411
CM001236.1	3255497	5.15413	6.59379	MGG_17776
CM001232.1	8274016	5.14587	6.57466	MGG_08214
CM001232.1	7468688	5.11186	6.4962	MGG_02216
CM001236.1	3255476	4.76941	5.73339	MGG_17776
CM001232.1	4984921	-4.72925	5.64714	MGG_01824
CM001234.1	4508363	4.71644	5.61979	MGG_17209
CM001235.1	1718740	-4.61178	5.39877	MGG_17373
CM001231.1	5423255	4.53982	5.24948	MGG_05489
CM001235.1	3395493	-4.50798	5.18411	MGG_14705
CM001236.1	1335445	4.49953	5.16683	MGG_14957
CM001232.1	7971665	-4.48469	5.13655	MGG_08296
CM001236.1	533703	4.31929	4.80541	MGG_15368
CM001232.1	7904368	4.31314	4.79331	MGG_08314
CM001236.1	1293411	4.30228	4.77199	MGG_12203
CM001232.1	20537	4.29796	4.76351	MGG_15411
CM001235.1	4453696	4.29405	4.75585	MGG_00010
CM001233.1	5941201	4.15799	4.49342	MGG_07812
CM001236.1	3255371	4.11112	4.40478	MGG_17776
CM001236.1	533708	4.10505	4.39338	MGG_15368
CM001232.1	7611072	-4.06559	4.31956	MGG_08386
CM001232.1	20550	4.03391	4.26077	MGG_15411
CM001232.1	7468711	4.02926	4.25219	MGG_02216
CM001231.1	199027	-3.99487	4.1889	MGG_15991
CM001233.1	5865194	3.96207	4.129	MGG_07818
CM001232.1	5281723	3.94468	4.09742	MGG_15334
CM001233.1	5865578	3.92991	4.07069	MGG_07818
CM001231.1	196975	3.91568	4.04504	MGG_15991
CM001235.1	204542	3.88494	3.98989	MGG_17307
CM001236.1	1248223	3.8671	3.95806	MGG_17637
CM001234.1	4543263	3.86195	3.9489	MGG_17216
CM001232.1	20652	3.85473	3.93608	MGG_15411
CM001236.1	3255889	3.84656	3.92158	MGG_17776
CM001233.1	6542778	3.81556	3.86686	MGG_16984
CM001234.1	2241014	3.80447	3.84738	MGG_03328
CM001234.1	4509655	3.78949	3.82115	MGG_17210
CM001231.1	2831488	3.77011	3.78735	MGG_14588
CM001236.1	532911	3.7432	3.74066	MGG_15368
CM001232.1	4984115	3.73219	3.72165	MGG_01824
CM001232.1	21166	3.72677	3.71231	MGG_15411
CM001236.1	4045344	3.72316	3.70609	MGG_17842
CM001231.1	7878092	3.71669	3.69497	MGG_10921
CM001236.1	533376	3.70948	3.68259	MGG_15368
CM001232.1	21351	3.66058	3.5992	MGG_15411
CM001235.1	2134951	-3.65576	3.59104	MGG_20236
CM001231.1	199550	-3.64797	3.57787	MGG_15991
CM001231.1	199551	-3.64797	3.57787	MGG_15991
CM001231.1	452813	-3.63986	3.56417	MGG_02065
CM001235.1	97485	-3.63546	3.55675	MGG_10764
CM001234.1	4508301	3.63493	3.55587	MGG_17209
CM001234.1	4508303	3.63493	3.55587	MGG_17209
CM001233.1	5863103	3.63147	3.55004	MGG_07817
CM001233.1	5865557	3.63133	3.54981	MGG_07818
CM001234.1	4508484	3.62669	3.54201	MGG_17209
CM001232.1	8115198	3.62666	3.54195	MGG_15962
CM001232.1	7468730	3.60854	3.51156	MGG_02216
CM001231.1	199518	-3.59982	3.49697	MGG_15991
CM001233.1	5857637	3.58546	3.47304	MGG_07815
CM001236.1	1332955	3.58438	3.47124	MGG_14477
CM001231.1	198962	-3.56181	3.43379	MGG_15991
CM001231.1	198963	-3.56181	3.43379	MGG_15991
CM001231.1	199578	-3.55487	3.42231	MGG_15991
CM001236.1	1334390	3.54647	3.40846	MGG_14957
CM001231.1	5386614	3.54173	3.40064	MGG_16377
CM001231.1	199586	-3.53701	3.39289	MGG_15991
CM001233.1	5957122	-3.53612	3.39141	MGG_07819
CM001236.1	961112	3.52724	3.37683	MGG_17620
CM001231.1	199619	-3.51989	3.3648	MGG_15991
CM001236.1	1248204	3.49892	3.33055	MGG_17637
CM001232.1	7468762	3.49478	3.32381	MGG_02216
CM001232.1	21000	3.49184	3.31903	MGG_15411
CM001236.1	1293313	3.48009	3.29995	MGG_12203
CM001232.1	7468690	3.47115	3.28548	MGG_02216
CM001232.1	20909	3.47071	3.28476	MGG_15411
CM001235.1	86093	3.4697	3.28313	MGG_15435
CM001232.1	8115646	3.45429	3.25826	MGG_15963
CM001231.1	5386514	3.45215	3.25482	MGG_16377
CM001231.1	5386543	3.45215	3.25482	MGG_16377
CM001231.1	452419	3.44951	3.25057	MGG_02065
CM001236.1	3260436	3.41285	3.19187	MGG_17777
CM001236.1	533736	3.4101	3.18749	MGG_15368
CM001232.1	8241364	3.40215	3.17485	MGG_15974
CM001234.1	2241048	3.40171	3.17415	MGG_03328
CM001232.1	8118916	-3.39421	3.16223	MGG_12488
CM001235.1	182110	-3.39043	3.15624	MGG_10780
CM001236.1	1292257	3.37401	3.13029	MGG_12203
CM001232.1	5621780	-3.34809	3.08954	MGG_12272
CM001232.1	20867	3.34787	3.08919	MGG_15411
CM001232.1	7468763	3.33188	3.06418	MGG_02216
CM001233.1	5957075	-3.33187	3.06416	MGG_07819
CM001235.1	1472387	3.32744	3.05726	MGG_20349
CM001235.1	4454831	3.32635	3.05556	MGG_00010
CM001236.1	532718	3.32322	3.05068	MGG_15368
CM001232.1	3360022	-3.30998	3.03011	MGG_01387
CM001231.1	6653382	3.30969	3.02965	MGG_15318
CM001232.1	5260724	3.30733	3.02599	MGG_15789
CM001231.1	377451	3.30251	3.01853	MGG_02047
CM001236.1	532728	3.2934	3.00444	MGG_15368
CM001233.1	5957774	3.27809	2.98083	MGG_07819
CM001232.1	7469320	3.27699	2.97914	MGG_02216
CM001233.1	5955794	3.27658	2.97851	MGG_07819
CM001235.1	85878	3.27168	2.97099	MGG_15435
CM001231.1	5386545	3.26174	2.95573	MGG_16377
CM001234.1	4510313	3.25983	2.9528	MGG_17210
CM001234.1	5232291	3.25867	2.95104	MGG_17267
CM001236.1	532677	3.24147	2.92476	MGG_15368
CM001235.1	204404	3.24067	2.92354	MGG_17307
CM001236.1	1335827	-3.23682	2.91768	MGG_14957
CM001232.1	8248289	3.22405	2.89828	MGG_15977
CM001235.1	85937	3.22158	2.89454	MGG_15435
CM001231.1	6653475	3.20964	2.87647	MGG_15318
CM001233.1	5957832	3.20874	2.87512	MGG_07819
CM001231.1	196434	-3.20281	2.86616	MGG_15991
CM001236.1	1333287	3.20004	2.86199	MGG_14477
CM001235.1	4444822	3.17934	2.83088	MGG_00013
CM001231.1	6653405	3.14754	2.78344	MGG_15318
CM001237.1	1222658	3.12905	2.75603	MGG_12580
CM001234.1	5232290	3.12223	2.74597	MGG_17267
CM001234.1	5232333	3.11834	2.74024	MGG_17267
CM001236.1	533137	3.10842	2.72564	MGG_15368
CM001232.1	7429125	3.10692	2.72343	MGG_12424
CM001236.1	1293412	3.08403	2.68991	MGG_12203
CM001231.1	2853315	3.08161	2.68638	MGG_16177
CM001232.1	8118785	-3.07707	2.67975	MGG_12488
CM001231.1	2853265	3.07425	2.67565	MGG_16177
CM001234.1	5232270	3.07146	2.6716	MGG_17267
CM001234.1	4540718	3.05319	2.64507	MGG_17215
CM001236.1	532659	3.05044	2.6411	MGG_15368
CM001236.1	2931065	3.04463	2.6327	MGG_03819
CM001236.1	532638	3.03971	2.62561	MGG_15368
CM001235.1	86310	3.03878	2.62427	MGG_15435
CM001233.1	5920425	3.03359	2.61679	MGG_16941
CM001231.1	6653461	3.01626	2.59191	MGG_15318
CM001236.1	533322	3.00616	2.57746	MGG_15368
CM001231.1	7720034	-3.00566	2.57674	MGG_08663
CM001231.1	7720043	-3.00566	2.57674	MGG_08663
CM001236.1	3260208	3.00529	2.57622	MGG_17777
CM001234.1	2241125	2.99917	2.56749	MGG_03328
CM001232.1	209433	-2.99791	2.5657	MGG_14091
CM001233.1	5864666	2.98843	2.55221	MGG_07818
CM001231.1	7838915	2.98609	2.54887	MGG_16557
CM001232.1	7469342	2.97535	2.53365	MGG_02216
CM001233.1	5945397	-2.96782	2.52299	MGG_13871
CM001231.1	2853324	2.961	2.51337	MGG_16177
CM001233.1	5958074	2.95673	2.50736	MGG_07819
CM001232.1	20826	2.95608	2.50644	MGG_15411
CM001236.1	1268269	2.94852	2.4958	MGG_17643
CM001232.1	3346773	2.94776	2.49473	MGG_15688
CM001237.1	2937378	2.93382	2.4752	MGG_18063
CM001231.1	5423213	-2.9284	2.46762	MGG_05489
CM001231.1	6670888	2.92778	2.46675	MGG_16487
CM001232.1	20796	2.92662	2.46513	MGG_15411
CM001236.1	1333285	2.91989	2.45574	MGG_14477
CM001236.1	1248220	2.91699	2.4517	MGG_17637
CM001233.1	3679973	2.91692	2.4516	MGG_04842
CM001231.1	5423257	2.88573	2.40837	MGG_05489
CM001231.1	5423286	2.88573	2.40837	MGG_05489
CM001237.1	472846	-2.87722	2.39665	MGG_03056
CM001236.1	1293201	2.86617	2.38146	MGG_12203
CM001236.1	1293209	2.86617	2.38146	MGG_12203
CM001236.1	1293214	2.86617	2.38146	MGG_12203
CM001231.1	5423060	-2.86276	2.37678	MGG_05489
CM001233.1	5863745	2.85473	2.36579	MGG_07817
CM001236.1	1272686	-2.85399	2.36478	MGG_17644
CM001232.1	6954963	2.84713	2.35542	MGG_07251
CM001231.1	7877776	2.84508	2.35262	MGG_10921
CM001236.1	532978	2.84084	2.34683	MGG_15368
CM001235.1	86322	2.8401	2.34582	MGG_15435
CM001236.1	2919599	-2.83797	2.34293	MGG_03824
CM001236.1	532960	2.83707	2.3417	MGG_15368
CM001231.1	2853236	2.83639	2.34078	MGG_16177
CM001236.1	1333069	-2.83183	2.33458	MGG_14477
CM001236.1	1333072	-2.83183	2.33458	MGG_14477
CM001231.1	5423042	-2.82775	2.32905	MGG_05489
CM001231.1	435726	2.82108	2.32	MGG_02059
CM001236.1	3260088	2.82088	2.31974	MGG_17777
CM001236.1	3260089	2.82088	2.31974	MGG_17777
CM001236.1	3260091	2.82088	2.31974	MGG_17777
CM001234.1	2241576	2.81919	2.31745	MGG_03328
CM001231.1	2853190	2.81731	2.31491	MGG_16177
CM001232.1	5260696	2.81378	2.31014	MGG_15789
CM001232.1	5260697	2.81378	2.31014	MGG_15789
CM001232.1	5260699	2.81378	2.31014	MGG_15789
CM001236.1	1333150	2.81346	2.30971	MGG_14477
CM001237.1	1040742	2.81001	2.30504	MGG_02916
CM001234.1	2241921	2.80356	2.29635	MGG_03328
CM001237.1	3382665	2.80356	2.29634	MGG_15397
CM001234.1	2241597	2.7967	2.28712	MGG_03328
CM001233.1	5957167	2.79524	2.28516	MGG_07819
CM001233.1	5862817	2.79071	2.27907	MGG_07817
CM001235.1	86028	2.78656	2.27351	MGG_15435
CM001231.1	435761	2.78296	2.26869	MGG_02059
CM001234.1	2241556	2.77537	2.25854	MGG_03328
CM001233.1	5857175	2.77506	2.25813	MGG_07815
CM001231.1	201510	2.77012	2.25154	MGG_02004
CM001234.1	4540749	2.76348	2.24269	MGG_17215
CM001231.1	201540	2.7531	2.2289	MGG_02004
CM001235.1	87342	2.75195	2.22737	MGG_15435
CM001231.1	7854125	2.74752	2.2215	MGG_16561
CM001235.1	97501	2.74671	2.22043	MGG_10764
CM001234.1	2241718	2.74263	2.21504	MGG_03328
CM001233.1	5862764	2.73689	2.20745	MGG_07817
CM001231.1	5423186	2.73599	2.20626	MGG_05489
CM001236.1	520692	2.73471	2.20457	MGG_15369
CM001233.1	5955797	2.73385	2.20344	MGG_07819
CM001235.1	60792	2.73117	2.19991	MGG_11004
CM001232.1	8039953	-2.73108	2.19979	MGG_08276
CM001231.1	435848	2.72414	2.19065	MGG_02059
CM001236.1	1293252	2.71897	2.18386	MGG_12203
CM001236.1	532847	2.71743	2.18183	MGG_15368
CM001231.1	424963	2.71518	2.17889	MGG_02058
CM001234.1	2241589	2.71203	2.17476	MGG_03328
CM001234.1	2241590	2.71203	2.17476	MGG_03328
CM001235.1	86051	2.71004	2.17214	MGG_15435
CM001236.1	1293218	2.70841	2.17001	MGG_12203
CM001231.1	6671124	2.70498	2.16552	MGG_16487
CM001231.1	6830012	2.70241	2.16217	MGG_14540
CM001231.1	967419	2.70215	2.16183	MGG_16063
CM001234.1	2241007	2.69873	2.15736	MGG_03328
CM001236.1	1335280	2.68912	2.14484	MGG_14957
CM001231.1	5423552	-2.68805	2.14345	MGG_05489
CM001233.1	1612434	2.68699	2.14208	MGG_16697
CM001231.1	435882	2.68619	2.14103	MGG_02059
CM001233.1	5863002	2.6745	2.12586	MGG_07817
CM001232.1	8260036	2.67081	2.12108	MGG_15978
CM001231.1	5422664	-2.65956	2.10655	MGG_05489
CM001231.1	198650	-2.6555	2.10133	MGG_15991
CM001231.1	198389	-2.65305	2.09817	MGG_15991
CM001232.1	8191410	2.64984	2.09405	MGG_08232
CM001231.1	433902	-2.64414	2.08673	MGG_02059
CM001234.1	2241144	2.64397	2.0865	MGG_03328
CM001231.1	434697	2.6435	2.0859	MGG_02059
CM001231.1	7719881	2.64181	2.08373	MGG_08663
CM001236.1	1293278	2.641	2.0827	MGG_12203
CM001236.1	1293243	2.63619	2.07654	MGG_12203
CM001235.1	97173	2.63504	2.07506	MGG_10764
CM001234.1	2241111	2.63482	2.07478	MGG_03328
CM001235.1	86811	2.63435	2.07417	MGG_15435
CM001231.1	442346	2.63182	2.07094	MGG_02062
CM001237.1	318632	2.63127	2.07025	MGG_03098
CM001233.1	5947102	2.62753	2.06546	MGG_13872
CM001235.1	86994	2.62724	2.0651	MGG_15435
CM001231.1	7720084	-2.62646	2.0641	MGG_08663
CM001231.1	7720090	-2.62646	2.0641	MGG_08663
CM001231.1	363741	2.62639	2.06401	MGG_16014
CM001231.1	7720079	-2.62615	2.06371	MGG_08663
CM001237.1	779445	-2.62457	2.06168	MGG_02978
CM001237.1	1223321	2.62214	2.05859	MGG_12580
CM001232.1	7468701	2.61063	2.04395	MGG_02216
CM001231.1	410340	-2.6058	2.03782	MGG_16021
CM001232.1	5260681	2.60555	2.0375	MGG_15789
CM001232.1	1214222	2.60372	2.03518	MGG_04669
CM001231.1	7719727	2.60208	2.03311	MGG_08663
CM001234.1	4540789	2.60083	2.03152	MGG_17215
CM001233.1	6542754	2.59713	2.02684	MGG_16984
CM001235.1	1479116	-2.59242	2.02089	MGG_17363
CM001233.1	5862205	2.58795	2.01525	MGG_07817
CM001231.1	2831392	2.57901	2.004	MGG_14588
CM001233.1	5862234	2.5759	2.00009	MGG_07817
