# Supplementary material for: Large-Scale Genome Scanning within Exonic Regions Revealed the Contributions of Selective Sweep Prone Genes to Host Divergence and Adaptation in Magnaporthe oryzae Species Complex
Source: Microorganisms. 2021 Mar 9;9(3):562. doi: 10.3390/microorganisms9030562 (PMC8000120; doi:10.3390/microorganisms9030562)
Supplement: Supplementary file 1 [file microorganisms-09-00562-s001.zip › Table S3--iHS test in non-rice host M.oryzae isolates.xlsx]

## Sheet: Sheet1
Chromosome	SNP position	iHS	LOGP	Gene-name
CM001232.1	7376682	7.50639	13.2162	MGG_07358
CM001232.1	7377936	7.49041	13.1633	MGG_07358
CM001232.1	7377976	7.48897	13.1585	MGG_07358
CM001232.1	7162300	7.37399	12.7809	MGG_12396
CM001232.1	7162443	7.29611	12.5284	MGG_12396
CM001232.1	7162449	7.29611	12.5284	MGG_12396
CM001236.1	3423355	7.01064	11.6248	MGG_09396
CM001236.1	3423361	7.01064	11.6248	MGG_09396
CM001236.1	3423326	7.00587	11.61	MGG_09396
CM001236.1	3424049	6.88789	11.247	MGG_09395
CM001234.1	4541023	6.77867	10.9162	MGG_17215
CM001236.1	3430835	6.52957	10.1807	MGG_09394
CM001231.1	452811	6.35762	9.68846	MGG_02065
CM001232.1	8260036	6.23913	9.35654	MGG_15978
CM001231.1	452745	6.21958	9.30234	MGG_02065
CM001232.1	8260006	6.13887	9.08034	MGG_15978
CM001231.1	5378051	6.13293	9.06411	MGG_16373
CM001231.1	5378051	6.13293	9.06411	MGG_16374
CM001231.1	452913	6.05131	8.84263	MGG_02065
CM001234.1	4540718	6.02646	8.77574	MGG_17215
CM001232.1	18122	5.93992	8.54491	MGG_15491
CM001231.1	454676	5.78556	8.14102	MGG_02065
CM001231.1	454724	5.76951	8.09961	MGG_02065
CM001234.1	4540789	5.5233	7.47796	MGG_17215
CM001231.1	452694	5.50729	7.43843	MGG_02065
CM001232.1	18154	5.49888	7.41769	MGG_15491
CM001234.1	4905275	5.44358	7.28217	MGG_13607
CM001235.1	4288277	5.37271	7.11034	MGG_11684
CM001234.1	4541137	5.36736	7.09746	MGG_17215
CM001232.1	8260037	5.18412	6.66347	MGG_15978
CM001234.1	543349	5.15131	6.58725	MGG_08533
CM001234.1	543808	5.11896	6.51254	MGG_08533
CM001234.1	544921	5.07638	6.41488	MGG_08533
CM001234.1	544922	5.07638	6.41488	MGG_08533
CM001232.1	17706	4.98898	6.21681	MGG_15491
CM001237.1	3125322	-4.91819	6.05874	MGG_14042
CM001233.1	4372345	-4.90003	6.01853	MGG_16847
CM001234.1	542678	4.89251	6.00193	MGG_08533
CM001234.1	5232290	4.89077	5.99808	MGG_17267
CM001231.1	454820	4.84255	5.89217	MGG_02065
CM001236.1	521072	4.79902	5.79739	MGG_15369
CM001232.1	5260341	4.79708	5.79318	MGG_15789
CM001233.1	4372300	-4.77646	5.74857	MGG_16847
CM001233.1	5881189	4.76796	5.73026	MGG_07824
CM001236.1	532745	4.75373	5.69964	MGG_15368
CM001234.1	548206	4.74709	5.68537	MGG_13986
CM001236.1	532718	4.70364	5.59251	MGG_15368
CM001233.1	4372336	-4.7019	5.5888	MGG_16847
CM001233.1	4372381	-4.68868	5.56072	MGG_16847
CM001234.1	571584	4.67097	5.5232	MGG_08539
CM001236.1	532768	4.65226	5.48372	MGG_15368
CM001234.1	547681	4.64228	5.46271	MGG_13986
CM001234.1	547888	4.64228	5.46271	MGG_13986
CM001235.1	4454086	4.611	5.39715	MGG_00010
CM001232.1	3351147	4.58345	5.33973	MGG_15689
CM001234.1	537529	4.56812	5.30793	MGG_08532
CM001235.1	4289334	4.56015	5.29143	MGG_00050
CM001233.1	4372277	-4.55341	5.2775	MGG_16847
CM001234.1	4905179	4.53638	5.24239	MGG_13607
CM001236.1	532692	4.53107	5.23147	MGG_15368
CM001231.1	6627819	4.52989	5.22904	MGG_16480
CM001232.1	6391783	4.5196	5.20792	MGG_07110
CM001231.1	454580	4.51439	5.19724	MGG_02065
CM001232.1	3347208	4.48832	5.14396	MGG_15688
CM001233.1	4372498	-4.46617	5.09891	MGG_16847
CM001234.1	5232300	4.46579	5.09814	MGG_17267
CM001232.1	3341859	4.45825	5.08285	MGG_14778
CM001232.1	6362971	4.45633	5.07897	MGG_07100
CM001234.1	193298	4.45011	5.06638	MGG_08436
CM001232.1	3347831	4.44906	5.06426	MGG_15688
CM001231.1	5405105	4.44711	5.06031	MGG_05491
CM001236.1	520601	4.42984	5.02548	MGG_15369
CM001231.1	7853689	4.42739	5.02053	MGG_16561
CM001233.1	4372396	-4.41537	4.99638	MGG_16847
CM001233.1	4372398	-4.41537	4.99638	MGG_16847
CM001233.1	4372476	-4.41271	4.99103	MGG_16847
CM001232.1	201842	4.40853	4.98266	MGG_15409
CM001232.1	201843	4.40853	4.98266	MGG_15409
CM001233.1	4372387	-4.39894	4.96346	MGG_16847
CM001232.1	201435	4.39571	4.95698	MGG_15409
CM001232.1	6366766	4.38006	4.92573	MGG_07101
CM001234.1	193714	4.38004	4.9257	MGG_08436
CM001234.1	4905363	4.36402	4.89383	MGG_13607
CM001234.1	193511	4.36284	4.89149	MGG_08436
CM001232.1	3339772	4.32336	4.81341	MGG_14778
CM001234.1	4540041	4.31797	4.8028	MGG_17215
CM001233.1	4372561	-4.31232	4.79169	MGG_16847
CM001235.1	86811	4.30988	4.7869	MGG_15435
CM001236.1	532689	4.30638	4.78003	MGG_15368
CM001236.1	532694	4.30636	4.77998	MGG_15368
CM001234.1	5097602	4.30613	4.77953	MGG_13629
CM001236.1	534441	4.29296	4.75372	MGG_15368
CM001231.1	2806913	4.29139	4.75065	MGG_16170
CM001234.1	161383	4.28497	4.73811	MGG_17012
CM001232.1	6117888	4.27836	4.72522	MGG_07020
CM001233.1	4372475	-4.26963	4.7082	MGG_16847
CM001235.1	87085	4.26247	4.69427	MGG_15435
CM001232.1	2342805	-4.2179	4.60802	MGG_08975
CM001234.1	4906493	4.21419	4.60089	MGG_13607
CM001231.1	5539533	4.21133	4.59539	MGG_15176
CM001231.1	5539533	4.21133	4.59539	MGG_13107
CM001233.1	4372511	-4.20501	4.58324	MGG_16847
CM001232.1	6470944	4.19715	4.56817	MGG_07126
CM001231.1	5539003	4.18628	4.54736	MGG_15176
CM001232.1	6126339	4.17799	4.53152	MGG_07022
CM001232.1	6126472	4.17799	4.53152	MGG_07022
CM001232.1	6126479	4.17799	4.53152	MGG_07022
CM001232.1	6127449	4.17799	4.53152	MGG_07022
CM001232.1	7327680	4.15822	4.49384	MGG_15090
CM001233.1	4372403	-4.15775	4.49295	MGG_16847
CM001232.1	7326799	4.1563	4.49021	MGG_15090
CM001232.1	7326971	4.1563	4.49021	MGG_15090
CM001232.1	7327115	4.15419	4.4862	MGG_15090
CM001232.1	7327166	4.15419	4.4862	MGG_15090
CM001232.1	7327172	4.15419	4.4862	MGG_15090
CM001232.1	7327199	4.15419	4.4862	MGG_15090
CM001232.1	6471828	4.13647	4.45261	MGG_07126
CM001232.1	6471981	4.13647	4.45261	MGG_07126
CM001235.1	87342	4.13554	4.45085	MGG_15435
CM001234.1	4539951	4.12693	4.43458	MGG_17215
CM001234.1	4541692	4.12551	4.4319	MGG_17215
CM001231.1	5538516	4.1194	4.42038	MGG_15176
CM001234.1	5232291	4.11146	4.40542	MGG_17267
CM001234.1	4541335	4.11117	4.40489	MGG_17215
CM001232.1	6469547	4.1067	4.39647	MGG_07126
CM001232.1	5640683	-4.09534	4.37515	MGG_08086
CM001234.1	3149802	4.08193	4.35005	MGG_12789
CM001231.1	2806941	4.05867	4.30669	MGG_16170
CM001231.1	2806943	4.05867	4.30669	MGG_16170
CM001231.1	7855690	4.056	4.30173	MGG_15419
CM001234.1	555425	4.04856	4.2879	MGG_08536
CM001234.1	3153882	4.04117	4.2742	MGG_06595
CM001236.1	1333287	4.0358	4.26427	MGG_14477
CM001236.1	532604	4.02442	4.24325	MGG_15368
CM001234.1	194347	4.01525	4.22634	MGG_08436
CM001234.1	194324	4.01458	4.22511	MGG_08436
CM001234.1	194327	4.01458	4.22511	MGG_08436
CM001234.1	194240	4.01403	4.2241	MGG_08436
CM001234.1	194310	4.01385	4.22376	MGG_08436
CM001231.1	7887277	3.99275	4.18502	MGG_10925
CM001231.1	2831968	-3.98457	4.17003	MGG_14588
CM001234.1	4905258	3.97671	4.15568	MGG_13607
CM001237.1	243522	3.97484	4.15226	MGG_17866
CM001234.1	3154379	3.96261	4.12998	MGG_14861
CM001232.1	7153438	3.95602	4.118	MGG_07302
CM001236.1	1333069	3.94768	4.10286	MGG_14477
CM001236.1	1333072	3.94768	4.10286	MGG_14477
CM001234.1	2241832	3.94302	4.0944	MGG_03328
CM001231.1	5130455	3.93155	4.07365	MGG_05411
CM001231.1	5130434	3.92897	4.06899	MGG_05411
CM001232.1	7153290	3.91199	4.0384	MGG_07302
CM001232.1	7153291	3.91199	4.0384	MGG_07302
CM001231.1	5545133	3.90751	4.03033	MGG_05538
CM001232.1	7153375	3.90256	4.02145	MGG_07302
CM001231.1	5129783	3.89368	4.00553	MGG_05411
CM001231.1	5536710	3.87209	3.96696	MGG_15175
CM001231.1	6627555	3.86482	3.954	MGG_16480
CM001232.1	7438447	3.85873	3.94319	MGG_15915
CM001236.1	532644	3.85325	3.93345	MGG_15368
CM001234.1	1949727	-3.8531	3.93318	MGG_14465
CM001232.1	7435148	3.85211	3.93142	MGG_10801
CM001232.1	7376382	3.84753	3.92331	MGG_07358
CM001233.1	4372404	-3.84106	3.91185	MGG_16847
CM001232.1	7376355	3.83731	3.90522	MGG_07358
CM001232.1	7376361	3.83731	3.90522	MGG_07358
CM001236.1	532601	3.82799	3.88876	MGG_15368
CM001234.1	5232313	3.82577	3.88484	MGG_17267
CM001234.1	517065	-3.81855	3.87213	MGG_08525
CM001231.1	7727754	3.81654	3.86858	MGG_14424
CM001235.1	86592	3.8091	3.85551	MGG_15435
CM001234.1	4540678	3.80605	3.85014	MGG_17215
CM001233.1	5905296	3.80384	3.84627	MGG_16938
CM001232.1	20909	3.80154	3.84223	MGG_15411
CM001235.1	176444	3.80142	3.84204	MGG_17306
CM001232.1	3298403	3.79489	3.83059	MGG_01373
CM001232.1	7192133	3.78754	3.81774	MGG_07310
CM001232.1	21000	3.78209	3.80822	MGG_15411
CM001232.1	7192637	3.77501	3.79587	MGG_07310
CM001232.1	7376289	3.76798	3.78364	MGG_07358
CM001233.1	511912	-3.76268	3.77443	MGG_07408
CM001233.1	511915	-3.76268	3.77443	MGG_07408
CM001235.1	4361076	3.75609	3.76299	MGG_00032
CM001233.1	494782	-3.75278	3.75724	MGG_07406
CM001232.1	7376301	3.75161	3.75522	MGG_07358
CM001232.1	7376316	3.75161	3.75522	MGG_07358
CM001232.1	7376322	3.75161	3.75522	MGG_07358
CM001235.1	4361361	3.74662	3.74658	MGG_00032
CM001235.1	4361394	3.74662	3.74658	MGG_00032
CM001235.1	4362669	3.72792	3.71429	MGG_11691
CM001234.1	1949772	-3.72077	3.70199	MGG_14465
CM001235.1	4360749	3.71658	3.69478	MGG_00032
CM001231.1	453012	3.71018	3.68379	MGG_02065
CM001232.1	3297681	3.70717	3.67863	MGG_01373
CM001236.1	532582	3.70503	3.67496	MGG_15368
CM001234.1	4540728	3.68152	3.6348	MGG_17215
CM001231.1	453238	3.6773	3.62761	MGG_02065
CM001233.1	513447	-3.66444	3.60576	MGG_16621
CM001232.1	3590566	3.66364	3.60439	MGG_01456
CM001233.1	513495	-3.66114	3.60015	MGG_16621
CM001234.1	5232270	3.65645	3.59221	MGG_17267
CM001232.1	201442	3.65508	3.5899	MGG_15409
CM001235.1	4454551	3.6516	3.58401	MGG_00010
CM001234.1	4540779	3.64886	3.57937	MGG_17215
CM001231.1	5530622	3.64614	3.57478	MGG_05534
CM001232.1	3592285	3.6411	3.56627	MGG_01457
CM001232.1	3583299	3.6396	3.56374	MGG_01453
CM001233.1	5880534	3.63878	3.56235	MGG_07824
CM001232.1	7377493	3.63489	3.5558	MGG_07358
CM001231.1	2831945	-3.63412	3.55451	MGG_14588
CM001233.1	5904762	3.63028	3.54803	MGG_16938
CM001231.1	5530133	3.62976	3.54717	MGG_05534
CM001231.1	7758536	3.62938	3.54653	MGG_15414
CM001232.1	262950	-3.61671	3.52523	MGG_10443
CM001232.1	5260437	3.61632	3.52458	MGG_15789
CM001237.1	366405	-3.61424	3.5211	MGG_03080
CM001237.1	366405	-3.61424	3.5211	MGG_03081
CM001236.1	3453209	-3.61057	3.51495	MGG_09387
CM001232.1	3322694	3.60648	3.5081	MGG_14777
CM001232.1	3592345	3.60029	3.49776	MGG_01457
CM001236.1	1459012	-3.59505	3.48902	MGG_14897
CM001231.1	453134	3.5891	3.4791	MGG_02065
CM001231.1	5414982	3.58811	3.47745	MGG_05493
CM001233.1	5904944	3.58521	3.47261	MGG_16938
CM001236.1	532810	3.58383	3.47032	MGG_15368
CM001231.1	7758461	3.58326	3.46937	MGG_15414
CM001231.1	7758466	3.58326	3.46937	MGG_15414
CM001236.1	3463044	-3.58192	3.46715	MGG_09383
CM001236.1	3463050	-3.58192	3.46715	MGG_09383
CM001231.1	7758509	3.58189	3.4671	MGG_15414
CM001231.1	7758486	3.58188	3.46708	MGG_15414
CM001231.1	7732440	3.58169	3.46677	MGG_15413
CM001232.1	1894903	-3.58158	3.46658	MGG_08857
CM001233.1	771993	-3.58071	3.46513	MGG_07477
CM001231.1	452758	3.57955	3.4632	MGG_02065
CM001233.1	5881416	3.57927	3.46275	MGG_07824
CM001231.1	7758517	3.57655	3.45823	MGG_15414
CM001231.1	5410986	3.57556	3.45657	MGG_13085
CM001231.1	5410998	3.57554	3.45655	MGG_13085
CM001231.1	5424180	3.56899	3.44568	MGG_05489
CM001231.1	5424181	3.56899	3.44568	MGG_05489
CM001233.1	5904954	3.56069	3.43194	MGG_16938
CM001231.1	1566956	-3.55868	3.42861	MGG_16106
CM001235.1	4454518	3.54746	3.41009	MGG_00010
CM001231.1	1566954	-3.5442	3.40471	MGG_16106
CM001231.1	1566947	-3.54205	3.40117	MGG_16106
CM001231.1	5543256	3.53646	3.39198	MGG_16395
CM001232.1	3568800	3.5354	3.39024	MGG_01448
CM001232.1	3625508	3.53456	3.38885	MGG_01463
CM001234.1	4916543	3.52896	3.37967	MGG_10023
CM001231.1	7727450	3.52069	3.36611	MGG_14424
CM001232.1	3568668	3.51875	3.36293	MGG_01448
CM001233.1	788382	-3.51437	3.35575	MGG_07481
CM001234.1	4916981	3.51407	3.35526	MGG_10023
CM001237.1	3313105	-3.50995	3.34854	MGG_09589
CM001233.1	798562	-3.50872	3.34652	MGG_13401
CM001235.1	4309394	3.48976	3.31565	MGG_00046
CM001231.1	2870491	3.48951	3.31524	MGG_14570
CM001234.1	5090918	3.48563	3.30893	MGG_09977
CM001233.1	513404	-3.48555	3.30881	MGG_16621
CM001234.1	1949760	-3.48327	3.30511	MGG_14465
CM001233.1	505588	-3.48304	3.30473	MGG_07408
CM001235.1	4309366	3.48217	3.30333	MGG_00046
CM001235.1	4309367	3.48217	3.30333	MGG_00046
CM001235.1	4309371	3.48217	3.30333	MGG_00046
CM001235.1	4454744	3.47868	3.29766	MGG_00010
CM001235.1	4309658	3.47806	3.29666	MGG_00046
CM001231.1	7758567	3.47285	3.28822	MGG_15414
CM001231.1	7758732	3.47153	3.28608	MGG_15414
CM001231.1	7758742	3.47153	3.28608	MGG_15414
CM001236.1	3396433	-3.47145	3.28596	MGG_09401
CM001236.1	3396445	-3.471	3.28523	MGG_09401
CM001231.1	5535145	3.47091	3.28509	MGG_16394
CM001231.1	7758747	3.47071	3.28476	MGG_15414
CM001231.1	7758789	3.47071	3.28476	MGG_15414
CM001231.1	7758797	3.47071	3.28476	MGG_15414
CM001231.1	7758801	3.47071	3.28476	MGG_15414
CM001231.1	7758807	3.47071	3.28476	MGG_15414
CM001231.1	7758604	3.4704	3.28425	MGG_15414
CM001231.1	7758615	3.4704	3.28425	MGG_15414
CM001231.1	7758633	3.4704	3.28425	MGG_15414
CM001231.1	7758666	3.4704	3.28425	MGG_15414
CM001231.1	7758675	3.4704	3.28425	MGG_15414
CM001231.1	7758681	3.4704	3.28425	MGG_15414
CM001231.1	7758907	3.47037	3.28422	MGG_15414
CM001231.1	7758720	3.46986	3.28338	MGG_15414
CM001231.1	2870468	3.46522	3.2759	MGG_14570
CM001233.1	488401	-3.46472	3.27508	MGG_07404
CM001233.1	517216	-3.46421	3.27426	MGG_13375
CM001231.1	452682	3.45798	3.2642	MGG_02065
CM001236.1	532706	3.45717	3.26289	MGG_15368
CM001236.1	1234359	3.45314	3.25642	MGG_04305
CM001235.1	85878	3.44644	3.24563	MGG_15435
CM001233.1	4372583	-3.44394	3.24162	MGG_16847
CM001231.1	7758420	3.43995	3.23521	MGG_15414
CM001233.1	518965	-3.43269	3.22357	MGG_13376
CM001236.1	1186042	3.43186	3.22224	MGG_04322
CM001234.1	5239304	3.42767	3.21553	MGG_17268
CM001232.1	20796	3.427	3.21446	MGG_15411
CM001236.1	1307798	3.42695	3.21438	MGG_04278
CM001234.1	4917270	3.42512	3.21146	MGG_10023
CM001233.1	6273243	-3.42488	3.21107	MGG_07926
CM001234.1	4909704	3.42254	3.20733	MGG_13607
CM001235.1	83492	3.42047	3.20403	MGG_10760
CM001236.1	1292884	-3.42026	3.20369	MGG_12203
CM001234.1	5232214	3.41812	3.20029	MGG_17267
CM001234.1	4540749	3.41702	3.19853	MGG_17215
CM001231.1	5546768	3.40795	3.18407	MGG_05539
CM001234.1	3141580	3.40489	3.17921	MGG_14862
CM001231.1	7757784	3.39821	3.16858	MGG_15414
CM001231.1	7784728	3.39467	3.16298	MGG_08682
CM001234.1	4906137	3.39421	3.16224	MGG_13607
CM001231.1	7856684	3.39188	3.15855	MGG_11852
CM001234.1	171737	3.39001	3.15559	MGG_08429
CM001234.1	4540867	3.38228	3.14335	MGG_17215
CM001237.1	2823680	-3.38211	3.14309	MGG_10581
CM001234.1	4563332	3.38163	3.14233	MGG_17221
CM001236.1	1292500	-3.38146	3.14205	MGG_12203
CM001234.1	4543263	3.3662	3.11799	MGG_17216
CM001233.1	5881469	3.36341	3.11359	MGG_07824
CM001236.1	1292724	-3.35792	3.10496	MGG_12203
CM001232.1	146639	-3.34854	3.09024	MGG_10968
CM001231.1	5555474	3.34352	3.08237	MGG_20090
CM001235.1	4230736	3.33635	3.07117	MGG_00070
CM001234.1	450537	3.33323	3.0663	MGG_08506
CM001236.1	532677	3.32951	3.06048	MGG_15368
CM001236.1	1234263	3.32843	3.0588	MGG_04305
CM001232.1	3641054	3.32128	3.04766	MGG_01465
CM001232.1	3641204	3.32128	3.04766	MGG_01465
CM001235.1	4427983	3.31715	3.04124	MGG_11697
CM001231.1	5531191	3.31663	3.04044	MGG_05534
CM001237.1	1069158	3.31449	3.0371	MGG_02908
CM001234.1	4908144	3.30764	3.02647	MGG_13607
CM001231.1	454377	3.30513	3.02259	MGG_02065
CM001232.1	3644151	3.30318	3.01957	MGG_01466
CM001237.1	3262460	-3.30123	3.01655	MGG_09602
CM001231.1	454471	3.29926	3.01349	MGG_02065
CM001237.1	3116863	3.29728	3.01043	MGG_09639
CM001237.1	3116933	3.29638	3.00904	MGG_09639
CM001231.1	454408	3.29201	3.00229	MGG_02065
CM001232.1	7472801	-3.29135	3.00127	MGG_10805
CM001231.1	455019	3.28534	2.992	MGG_02065
CM001231.1	2807211	3.28341	2.98903	MGG_16170
CM001232.1	5230181	3.28166	2.98634	MGG_15331
CM001231.1	2807239	3.27436	2.9751	MGG_16170
CM001234.1	4905254	3.27307	2.97312	MGG_13607
CM001231.1	2807030	3.27232	2.97196	MGG_16170
CM001234.1	4541401	3.26968	2.96791	MGG_17215
CM001231.1	5424228	3.26939	2.96747	MGG_05489
CM001231.1	454603	3.26877	2.96651	MGG_02065
CM001231.1	2806991	3.26774	2.96494	MGG_16170
CM001232.1	7424433	3.26668	2.9633	MGG_10800
CM001234.1	4541378	3.26188	2.95594	MGG_17215
CM001234.1	4910523	3.25721	2.9488	MGG_13607
CM001234.1	4911084	3.25683	2.94822	MGG_13607
CM001233.1	512034	3.25575	2.94656	MGG_07408
CM001231.1	5525117	3.25443	2.94454	MGG_13106
CM001232.1	7409733	3.25387	2.9437	MGG_07369
CM001234.1	4911731	3.2535	2.94312	MGG_13607
CM001234.1	4905975	3.25118	2.93957	MGG_13607
CM001231.1	5526367	3.2459	2.93151	MGG_05532
CM001231.1	454564	3.24518	2.93042	MGG_02065
CM001232.1	3575606	3.24424	2.92899	MGG_01450
CM001236.1	1259260	3.24093	2.92394	MGG_04296
CM001231.1	7854354	3.24047	2.92323	MGG_16561
CM001231.1	7854269	3.23901	2.92102	MGG_16561
CM001234.1	4905264	3.23737	2.91852	MGG_13607
CM001234.1	4905267	3.23737	2.91852	MGG_13607
CM001234.1	4906428	3.23705	2.91804	MGG_13607
CM001231.1	2806933	3.2363	2.91689	MGG_16170
CM001234.1	4904960	-3.23578	2.9161	MGG_13607
CM001234.1	4904961	-3.23578	2.9161	MGG_13607
CM001231.1	5547694	3.23576	2.91607	MGG_05539
CM001236.1	1239193	3.2242	2.8985	MGG_12210
CM001232.1	7179537	3.22317	2.89695	MGG_15900
CM001232.1	7390510	3.22292	2.89657	MGG_07362
CM001231.1	7854333	3.2229	2.89654	MGG_16561
CM001232.1	7179392	3.21809	2.88925	MGG_15900
CM001232.1	7179441	3.21809	2.88925	MGG_15900
CM001234.1	154166	3.21771	2.88867	MGG_08423
CM001234.1	1949493	-3.21686	2.88739	MGG_14465
CM001234.1	636953	-3.21541	2.88519	MGG_17038
CM001234.1	2034236	3.21252	2.88082	MGG_03396
CM001231.1	2831488	3.20939	2.87609	MGG_14588
CM001236.1	1293079	-3.20625	2.87136	MGG_12203
CM001237.1	3309202	-3.20524	2.86983	MGG_09589
CM001237.1	243437	3.20175	2.86456	MGG_17866
CM001234.1	4540502	3.20148	2.86416	MGG_17215
CM001236.1	2492591	-3.20086	2.86323	MGG_03944
CM001232.1	7180927	3.19621	2.85622	MGG_07306
CM001232.1	7181062	3.19614	2.85611	MGG_07306
CM001232.1	7199418	3.19337	2.85194	MGG_07312
CM001234.1	4994958	3.19283	2.85114	MGG_10001
CM001234.1	4994959	3.19283	2.85114	MGG_10001
CM001232.1	7183451	3.18869	2.84491	MGG_07307
CM001232.1	7183152	3.18834	2.84438	MGG_07307
CM001232.1	7183156	3.18834	2.84438	MGG_07307
CM001235.1	3585462	3.18816	2.84412	MGG_00230
CM001234.1	4907682	3.18795	2.8438	MGG_13607
CM001231.1	5542323	3.18644	2.84153	MGG_16395
CM001233.1	4372576	-3.1858	2.84057	MGG_16847
CM001233.1	4372578	-3.1858	2.84057	MGG_16847
CM001231.1	5540243	3.18487	2.83917	MGG_13107
CM001232.1	7180672	3.18374	2.83748	MGG_07306
CM001232.1	7200452	3.18053	2.83266	MGG_07312
CM001232.1	7184215	3.18015	2.8321	MGG_07307
CM001231.1	5543263	3.17951	2.83114	MGG_16395
CM001232.1	6635055	-3.17873	2.82996	MGG_07173
CM001231.1	5542027	3.17781	2.82859	MGG_16395
CM001233.1	5904983	3.17755	2.82819	MGG_16938
CM001231.1	5544952	3.1775	2.82812	MGG_05538
CM001231.1	5543046	3.17727	2.82777	MGG_16395
CM001231.1	5544875	3.17698	2.82734	MGG_05538
CM001232.1	7186318	3.17545	2.82505	MGG_15089
CM001232.1	7186318	3.17545	2.82505	MGG_07309
CM001232.1	7186349	3.17545	2.82505	MGG_15089
CM001232.1	7186349	3.17545	2.82505	MGG_07309
CM001232.1	7186412	3.17545	2.82505	MGG_07309
CM001231.1	453726	-3.17438	2.82345	MGG_02065
CM001234.1	4907185	3.17216	2.82013	MGG_13607
CM001234.1	4906344	3.17123	2.81874	MGG_13607
CM001232.1	7195432	3.17067	2.8179	MGG_07311
CM001232.1	7195379	3.17043	2.81755	MGG_07311
CM001236.1	808678	-3.17025	2.81728	MGG_14967
CM001234.1	4508276	3.16903	2.81545	MGG_17209
CM001232.1	7375718	3.16873	2.81501	MGG_07358
CM001231.1	5540546	3.16769	2.81345	MGG_13107
CM001232.1	7375705	3.16744	2.81307	MGG_07358
CM001236.1	1334931	-3.16703	2.81246	MGG_14957
CM001231.1	5540348	3.16501	2.80945	MGG_13107
CM001234.1	4907877	3.165	2.80943	MGG_13607
CM001231.1	5543058	3.16247	2.80565	MGG_16395
CM001233.1	5908943	3.15928	2.80091	MGG_16939
CM001236.1	1292603	-3.15896	2.80042	MGG_12203
CM001233.1	5905267	3.15811	2.79917	MGG_16938
CM001233.1	5905272	3.15811	2.79917	MGG_16938
CM001233.1	5905302	3.15514	2.79474	MGG_16938
CM001233.1	5905313	3.15514	2.79474	MGG_16938
CM001231.1	5376824	3.15346	2.79224	MGG_05484
CM001231.1	5376824	3.15346	2.79224	MGG_16373
CM001235.1	176381	3.15282	2.79129	MGG_17306
CM001232.1	5260230	-3.14887	2.78542	MGG_15789
CM001237.1	3240649	3.14833	2.78461	MGG_09608
CM001236.1	1454127	-3.14683	2.78238	MGG_14897
CM001233.1	5905340	3.13842	2.7699	MGG_16938
CM001235.1	3327313	3.1373	2.76825	MGG_00308
CM001234.1	548356	3.13662	2.76724	MGG_13986
CM001234.1	319279	-3.13639	2.7669	MGG_08467
CM001232.1	5785952	-3.12933	2.75646	MGG_08128
CM001236.1	3406167	3.12848	2.7552	MGG_09400
CM001236.1	3406188	3.12848	2.7552	MGG_09400
CM001232.1	7358164	3.12754	2.75381	MGG_07352
CM001231.1	1517386	-3.12695	2.75294	MGG_16102
CM001231.1	5545179	3.12667	2.75253	MGG_05538
CM001231.1	5545180	3.12667	2.75253	MGG_05538
CM001236.1	3417110	3.11978	2.74236	MGG_09397
CM001235.1	2170182	-3.1176	2.73913	MGG_00636
CM001231.1	5537731	3.11573	2.73638	MGG_15175
CM001231.1	5547746	3.11568	2.73631	MGG_05539
CM001231.1	5536214	3.11505	2.73538	MGG_15175
CM001236.1	3417166	3.11239	2.73147	MGG_09397
CM001231.1	5535866	3.11205	2.73097	MGG_15175
CM001231.1	5554488	3.11167	2.73041	MGG_16396
CM001231.1	5554494	3.11167	2.73041	MGG_16396
CM001231.1	197408	-3.11006	2.72805	MGG_15991
CM001231.1	5535778	3.10801	2.72503	MGG_16394
CM001231.1	5535778	3.10801	2.72503	MGG_15175
CM001231.1	5535782	3.10801	2.72503	MGG_16394
CM001231.1	5535782	3.10801	2.72503	MGG_15175
CM001231.1	5537665	3.10673	2.72316	MGG_15175
CM001234.1	4907949	3.10662	2.72299	MGG_13607
CM001234.1	4907954	3.10662	2.72299	MGG_13607
CM001231.1	5535994	3.10653	2.72286	MGG_15175
CM001231.1	5536761	3.10546	2.72128	MGG_15175
CM001231.1	5536770	3.10546	2.72128	MGG_15175
CM001237.1	2937853	3.10444	2.71978	MGG_18063
CM001237.1	3313274	-3.10194	2.71612	MGG_09589
CM001232.1	7181833	3.1017	2.71577	MGG_07306
CM001231.1	5554387	3.10103	2.71479	MGG_16396
CM001232.1	7195089	3.10069	2.71429	MGG_07311
CM001232.1	7195030	3.10037	2.71381	MGG_07311
CM001232.1	7181899	3.10003	2.71332	MGG_07306
CM001237.1	1223452	-3.09981	2.71299	MGG_12580
CM001231.1	5536974	3.09977	2.71293	MGG_15175
CM001231.1	5537067	3.09977	2.71293	MGG_15175
CM001232.1	7213047	3.09954	2.7126	MGG_15901
CM001231.1	5554968	3.09933	2.71229	MGG_15458
CM001232.1	7181818	3.09576	2.70705	MGG_07306
CM001231.1	5517981	3.09521	2.70626	MGG_05528
CM001234.1	2242136	3.09269	2.70256	MGG_03328
CM001232.1	2383375	3.09022	2.69895	MGG_08987
CM001232.1	7181581	3.08815	2.69593	MGG_07306
CM001231.1	1517399	3.08669	2.69379	MGG_16102
CM001231.1	1517400	3.08669	2.69379	MGG_16102
CM001232.1	7390852	3.0848	2.69103	MGG_07362
CM001232.1	7182464	3.08375	2.6895	MGG_07306
CM001232.1	7181050	3.08172	2.68654	MGG_07306
CM001231.1	2831839	3.08167	2.68646	MGG_14588
CM001234.1	3126414	-3.07976	2.68368	MGG_06603
CM001234.1	5232315	3.07821	2.68143	MGG_17267
CM001235.1	126821	3.07756	2.68048	MGG_14251
CM001231.1	7849850	3.07641	2.67879	MGG_16560
CM001232.1	7182499	3.07602	2.67823	MGG_07306
CM001237.1	3245892	3.07553	2.67752	MGG_09607
CM001237.1	3245911	3.07553	2.67752	MGG_09607
CM001237.1	3246006	3.07553	2.67752	MGG_09607
CM001237.1	3308801	-3.07504	2.67681	MGG_09589
CM001234.1	5182768	3.07469	2.67628	MGG_09785
CM001232.1	7202521	3.07453	2.67605	MGG_07312
CM001234.1	2241932	3.07406	2.67537	MGG_03328
CM001233.1	5881395	3.07371	2.67486	MGG_07824
CM001231.1	7758926	3.07355	2.67464	MGG_15414
CM001231.1	7758928	3.07355	2.67464	MGG_15414
CM001232.1	21002	-3.07311	2.67399	MGG_15411
CM001232.1	7180109	3.07226	2.67276	MGG_15900
CM001236.1	1350596	-3.07038	2.67002	MGG_04272
CM001234.1	5182597	3.07009	2.6696	MGG_09785
CM001232.1	7180286	3.07006	2.66956	MGG_07306
CM001236.1	1336005	-3.06883	2.66777	MGG_14957
CM001234.1	5182793	3.06802	2.66659	MGG_09785
CM001236.1	2968705	3.06774	2.66617	MGG_03810
CM001234.1	1949766	-3.0669	2.66496	MGG_14465
CM001231.1	5424572	3.0656	2.66307	MGG_05489
CM001236.1	3446934	-3.06543	2.66283	MGG_09388
CM001236.1	521058	3.06321	2.6596	MGG_15369
CM001234.1	4909689	3.06215	2.65806	MGG_13607
CM001233.1	4300471	-3.06178	2.65753	MGG_05012
CM001237.1	3275038	-3.06171	2.65742	MGG_09598
CM001237.1	3266421	-3.06114	2.6566	MGG_09601
CM001237.1	3266124	-3.0598	2.65466	MGG_09601
CM001237.1	3266301	-3.05956	2.65431	MGG_09601
CM001236.1	3422778	3.05771	2.65162	MGG_09396
CM001237.1	794841	-3.05761	2.65148	MGG_02974
CM001234.1	2026670	3.05751	2.65134	MGG_12709
CM001236.1	1335285	-3.05704	2.65065	MGG_14957
CM001231.1	5546447	3.05644	2.64979	MGG_05539
CM001236.1	1375341	3.05578	2.64884	MGG_17660
CM001236.1	1375365	3.05578	2.64884	MGG_17660
CM001231.1	2831955	3.05427	2.64664	MGG_14588
CM001231.1	2831958	3.05427	2.64664	MGG_14588
CM001236.1	521093	3.04928	2.63943	MGG_15369
CM001236.1	3417049	3.0485	2.6383	MGG_09397
CM001233.1	1306988	-3.04805	2.63764	MGG_07642
CM001231.1	5762144	-3.04329	2.63077	MGG_05592
CM001232.1	7376747	3.04275	2.63	MGG_07358
CM001231.1	196345	-3.04209	2.62904	MGG_15991
CM001232.1	7187486	3.04184	2.62868	MGG_07309
CM001234.1	4907211	3.04132	2.62793	MGG_13607
CM001237.1	586727	3.0413	2.62789	MGG_03030
CM001236.1	2968857	3.0411	2.62761	MGG_03810
CM001236.1	2968879	3.0411	2.62761	MGG_03810
CM001236.1	2968881	3.0411	2.62761	MGG_03810
CM001233.1	4372288	-3.0396	2.62544	MGG_16847
CM001231.1	2806964	3.0381	2.62328	MGG_16170
CM001236.1	1336010	-3.03701	2.62172	MGG_14957
CM001231.1	5535478	3.03521	2.61912	MGG_16394
CM001236.1	3442255	-3.03431	2.61783	MGG_09390
CM001236.1	3414718	3.03249	2.61521	MGG_09398
CM001237.1	1045042	3.02895	2.61011	MGG_02916
CM001235.1	2939845	-3.0274	2.60788	MGG_00423
CM001236.1	2968890	3.0257	2.60545	MGG_03810
CM001236.1	3405796	3.02046	2.59793	MGG_09400
CM001234.1	2025203	3.02037	2.5978	MGG_12709
CM001236.1	3442167	-3.0203	2.59769	MGG_09390
CM001236.1	3414975	3.01958	2.59666	MGG_09398
CM001234.1	2024879	3.01936	2.59635	MGG_12709
CM001237.1	3268485	-3.01878	2.59552	MGG_14057
CM001232.1	7214856	3.01792	2.59428	MGG_15902
CM001232.1	288935	-3.01675	2.59261	MGG_10452
CM001232.1	7214590	3.01657	2.59235	MGG_15902
CM001232.1	7214570	3.01657	2.59235	MGG_15902
CM001231.1	4812931	3.01174	2.58544	MGG_10547
CM001231.1	417399	-3.0105	2.58366	MGG_02056
CM001231.1	2806879	3.00987	2.58276	MGG_16170
CM001231.1	2806894	3.00987	2.58276	MGG_16170
CM001231.1	2806860	3.00936	2.58204	MGG_16170
CM001231.1	2806871	3.00936	2.58204	MGG_16170
CM001237.1	2856377	3.00734	2.57914	MGG_10570
CM001237.1	2856378	3.00734	2.57914	MGG_10570
CM001236.1	532570	3.00661	2.5781	MGG_15368
CM001236.1	3416775	3.0059	2.57709	MGG_17789
CM001236.1	3416787	3.0059	2.57709	MGG_17789
CM001231.1	5544708	3.00249	2.57222	MGG_05538
CM001236.1	1292301	-3.00009	2.5688	MGG_12203
CM001237.1	3116341	-2.99844	2.56645	MGG_09639
CM001231.1	7853852	-2.99813	2.56601	MGG_16561
CM001231.1	7853835	-2.99594	2.56288	MGG_16561
CM001234.1	1949505	-2.98977	2.5541	MGG_14465
CM001234.1	5428831	2.98896	2.55295	MGG_13655
CM001237.1	3267673	-2.9886	2.55244	MGG_14057
CM001236.1	1453709	2.98566	2.54826	MGG_14897
CM001236.1	3437021	-2.98533	2.54779	MGG_09392
CM001236.1	1453979	2.98206	2.54315	MGG_14897
CM001236.1	1454007	2.98206	2.54315	MGG_14897
CM001236.1	1454013	2.98206	2.54315	MGG_14897
CM001236.1	1453602	2.97784	2.53716	MGG_14897
CM001231.1	2806982	2.97678	2.53567	MGG_16170
CM001231.1	7758963	2.97521	2.53345	MGG_15414
CM001237.1	587042	2.97514	2.53335	MGG_03030
CM001237.1	587054	2.97514	2.53335	MGG_03030
CM001237.1	586913	2.97369	2.5313	MGG_03030
CM001237.1	586935	2.97369	2.5313	MGG_03030
CM001231.1	7884085	2.97346	2.53097	MGG_10924
CM001234.1	4456612	2.9733	2.53075	MGG_06234
CM001232.1	360916	-2.97214	2.5291	MGG_10474
CM001234.1	4540739	2.97139	2.52804	MGG_17215
CM001237.1	3125321	-2.96865	2.52417	MGG_14042
CM001231.1	2807079	2.96849	2.52395	MGG_16170
CM001237.1	1040477	2.96816	2.52348	MGG_02916
CM001232.1	3692561	-2.96723	2.52216	MGG_01473
CM001234.1	4540511	2.96697	2.52179	MGG_17215
CM001232.1	3540176	-2.96464	2.51851	MGG_11210
CM001232.1	3540176	-2.96464	2.51851	MGG_01442
CM001235.1	2177876	-2.96455	2.51838	MGG_00634
CM001237.1	3308525	-2.96441	2.51817	MGG_09589
CM001236.1	1293552	-2.963	2.51619	MGG_12203
CM001236.1	3415033	2.95699	2.50772	MGG_09398
CM001237.1	1040104	2.95417	2.50374	MGG_02916
CM001237.1	1040228	2.95417	2.50374	MGG_02916
CM001232.1	21339	-2.95374	2.50314	MGG_15411
CM001232.1	2392251	2.95163	2.50018	MGG_15625
CM001236.1	3422754	2.95082	2.49904	MGG_09396
CM001236.1	3425812	2.9493	2.4969	MGG_09395
CM001236.1	1712070	2.94824	2.49541	MGG_04175
CM001233.1	5904751	2.94787	2.49489	MGG_16938
CM001236.1	3436026	-2.94726	2.49403	MGG_09392
CM001232.1	3384117	-2.94473	2.49047	MGG_11216
CM001237.1	3308711	-2.94356	2.48884	MGG_09589
CM001233.1	5904736	2.94186	2.48645	MGG_16938
CM001231.1	7854014	-2.94142	2.48584	MGG_16561
CM001237.1	3308555	-2.93902	2.48247	MGG_09589
CM001236.1	3416506	2.93897	2.48239	MGG_17789
CM001236.1	3416566	2.93897	2.48239	MGG_17789
CM001231.1	7854082	-2.93796	2.48098	MGG_16561
CM001234.1	5232091	2.9378	2.48077	MGG_17267
CM001237.1	3313462	-2.93621	2.47854	MGG_09589
CM001232.1	7496256	-2.93217	2.47289	MGG_10814
CM001232.1	288836	-2.93051	2.47056	MGG_10452
CM001231.1	5546547	2.92621	2.46455	MGG_05539
CM001231.1	7853976	-2.92571	2.46386	MGG_16561
CM001231.1	454490	2.92539	2.46341	MGG_02065
CM001231.1	7854138	-2.92319	2.46035	MGG_16561
CM001234.1	940340	2.92152	2.45801	MGG_03712
CM001231.1	7854187	-2.9213	2.45771	MGG_16561
CM001234.1	4910138	2.92011	2.45605	MGG_13607
CM001234.1	4910162	2.91466	2.44846	MGG_13607
CM001234.1	4910163	2.91466	2.44846	MGG_13607
CM001237.1	3258004	2.91174	2.44439	MGG_09603
CM001234.1	4540769	2.9114	2.44392	MGG_17215
CM001231.1	453776	-2.90986	2.44178	MGG_02065
CM001231.1	452381	-2.90635	2.43691	MGG_02065
CM001231.1	453729	-2.90596	2.43637	MGG_02065
CM001233.1	863018	2.90552	2.43576	MGG_07505
CM001231.1	7854223	-2.90041	2.42868	MGG_16561
CM001231.1	7853858	-2.89975	2.42775	MGG_16561
CM001231.1	453678	-2.89941	2.42728	MGG_02065
CM001233.1	864645	2.89692	2.42383	MGG_07506
CM001231.1	453717	-2.89503	2.42122	MGG_02065
CM001231.1	7758974	2.89377	2.41948	MGG_15414
CM001233.1	5880550	2.89236	2.41752	MGG_07824
CM001234.1	4510801	2.89199	2.41702	MGG_17210
CM001237.1	3313970	-2.89136	2.41615	MGG_09589
CM001236.1	3414310	2.89057	2.41506	MGG_09398
CM001236.1	3414322	2.89057	2.41506	MGG_09398
CM001235.1	4336025	2.88925	2.41323	MGG_00041
CM001235.1	4336045	2.88925	2.41323	MGG_00041
CM001233.1	918298	2.88913	2.41306	MGG_07523
CM001233.1	918148	2.88901	2.4129	MGG_07523
CM001233.1	918253	2.88886	2.41269	MGG_07523
CM001233.1	918271	2.88886	2.41269	MGG_07523
CM001233.1	918563	2.88812	2.41167	MGG_07523
CM001233.1	918400	2.88808	2.41162	MGG_07523
CM001233.1	919308	2.88773	2.41113	MGG_07523
CM001234.1	4510867	2.88689	2.40997	MGG_17210
CM001233.1	922900	2.88612	2.40891	MGG_07524
CM001234.1	2034280	2.88508	2.40748	MGG_03396
CM001234.1	2034289	2.88508	2.40748	MGG_03396
CM001234.1	2034295	2.88508	2.40748	MGG_03396
CM001235.1	4336143	2.88478	2.40706	MGG_00041
CM001234.1	4510611	2.88371	2.40559	MGG_17210
CM001231.1	2832018	2.88329	2.40501	MGG_14588
CM001236.1	1350896	-2.8824	2.40378	MGG_04272
CM001234.1	4911126	2.88226	2.40358	MGG_13607
CM001233.1	918633	2.882	2.40323	MGG_07523
CM001236.1	3416806	2.88189	2.40308	MGG_17789
CM001236.1	3416814	2.88189	2.40308	MGG_17789
CM001236.1	3416825	2.88189	2.40308	MGG_17789
CM001235.1	3578067	2.88158	2.40264	MGG_00233
CM001237.1	688224	-2.88155	2.40261	MGG_03002
CM001236.1	532638	2.88135	2.40233	MGG_15368
CM001231.1	453836	-2.88051	2.40117	MGG_02065
CM001236.1	3405059	2.88044	2.40108	MGG_09400
CM001236.1	3416893	2.8789	2.39895	MGG_17789
CM001236.1	3424844	2.87684	2.39612	MGG_09395
CM001237.1	3123980	-2.87628	2.39535	MGG_14042
CM001232.1	5098549	-2.8759	2.39482	MGG_01852
CM001235.1	3414654	2.87335	2.39132	MGG_00287
CM001237.1	3121849	-2.87305	2.39091	MGG_14041
CM001236.1	2968914	2.87288	2.39067	MGG_03810
CM001234.1	4909571	2.87131	2.38852	MGG_13607
CM001231.1	7732915	2.8687	2.38493	MGG_15413
CM001233.1	876129	2.8684	2.38453	MGG_07509
CM001232.1	7497478	-2.86763	2.38346	MGG_10815
CM001236.1	3414526	2.86661	2.38206	MGG_09398
CM001232.1	7497362	-2.86609	2.38135	MGG_10815
CM001232.1	288899	-2.86469	2.37943	MGG_10452
CM001232.1	288905	-2.86469	2.37943	MGG_10452
CM001235.1	3470977	2.864	2.37849	MGG_00266
CM001236.1	1334960	2.85918	2.37188	MGG_14957
CM001231.1	3892012	2.85765	2.36979	MGG_09241
CM001236.1	1476227	2.85622	2.36783	MGG_12184
CM001236.1	1453303	2.85394	2.36471	MGG_14897
CM001236.1	1335812	-2.85383	2.36456	MGG_14957
CM001232.1	7495928	-2.85343	2.36401	MGG_10814
CM001236.1	1335817	-2.85335	2.3639	MGG_14957
CM001231.1	7757660	2.85229	2.36246	MGG_15414
CM001231.1	7757692	2.85229	2.36246	MGG_15414
CM001231.1	7757703	2.85229	2.36246	MGG_15414
CM001236.1	3452268	-2.85015	2.35953	MGG_17790
CM001231.1	7758959	2.85002	2.35936	MGG_15414
CM001231.1	7727794	2.84857	2.35738	MGG_14424
CM001236.1	1445694	2.84823	2.35691	MGG_04240
CM001236.1	1453894	2.84749	2.35591	MGG_14897
CM001237.1	3275505	-2.84685	2.35503	MGG_09598
CM001231.1	5517214	2.84553	2.35323	MGG_05528
CM001236.1	1292122	-2.8448	2.35223	MGG_12203
CM001234.1	5007890	2.84456	2.35191	MGG_09997
CM001236.1	1446637	2.84266	2.34932	MGG_04240
CM001233.1	4372279	-2.84246	2.34905	MGG_16847
CM001231.1	7855819	2.84197	2.34837	MGG_15419
CM001231.1	2830556	2.84195	2.34835	MGG_14588
CM001231.1	452668	2.84086	2.34686	MGG_02065
CM001233.1	5857028	2.8394	2.34488	MGG_07815
CM001237.1	3121788	-2.83898	2.3443	MGG_14041
CM001236.1	3416767	2.83742	2.34218	MGG_17789
CM001234.1	4468198	2.83706	2.3417	MGG_12880
CM001235.1	3459950	2.83634	2.34071	MGG_00271
CM001233.1	929365	2.83342	2.33675	MGG_07528
CM001233.1	929121	2.8324	2.33535	MGG_07528
CM001236.1	1335309	-2.83134	2.33392	MGG_14957
CM001235.1	3577012	2.82893	2.33064	MGG_00233
CM001234.1	5232316	2.82619	2.32693	MGG_17267
CM001233.1	2807642	-2.82217	2.32148	MGG_06165
CM001232.1	7495664	-2.82151	2.32059	MGG_10814
CM001233.1	946816	2.82117	2.32013	MGG_07534
CM001233.1	938628	2.81849	2.31651	MGG_07532
CM001237.1	3245090	2.81846	2.31647	MGG_09607
CM001237.1	3245127	2.81846	2.31647	MGG_09607
CM001233.1	923990	2.81583	2.31291	MGG_07525
CM001237.1	2858052	-2.8158	2.31287	MGG_10569
CM001236.1	1182735	2.81575	2.3128	MGG_04323
CM001235.1	3576772	2.81374	2.31008	MGG_00233
CM001233.1	928224	2.81341	2.30963	MGG_07527
CM001233.1	942761	2.81339	2.30961	MGG_07533
CM001233.1	927670	2.81335	2.30956	MGG_07526
CM001237.1	3307953	-2.81228	2.3081	MGG_09589
CM001233.1	927521	2.81228	2.3081	MGG_07526
CM001233.1	927607	2.81228	2.3081	MGG_07526
CM001233.1	927713	2.81199	2.30772	MGG_07526
CM001233.1	926987	2.81163	2.30724	MGG_07526
CM001231.1	5521471	2.81161	2.30721	MGG_05530
CM001236.1	2190283	-2.81043	2.30561	MGG_04025
CM001236.1	2190288	-2.81043	2.30561	MGG_04025
CM001234.1	5232129	2.81037	2.30553	MGG_17267
CM001233.1	938392	2.81033	2.30548	MGG_07532
CM001233.1	872163	2.8096	2.3045	MGG_13409
CM001236.1	1449705	2.80813	2.30251	MGG_14897
CM001233.1	2092551	-2.80806	2.30241	MGG_05951
CM001233.1	2092617	-2.80806	2.30241	MGG_05951
CM001233.1	924116	2.80804	2.30238	MGG_07525
CM001233.1	1839777	-2.80785	2.30214	MGG_05888
CM001235.1	3576929	2.80701	2.301	MGG_00233
CM001233.1	925007	2.803	2.29559	MGG_07525
CM001233.1	926119	2.80225	2.29458	MGG_07525
CM001233.1	926310	2.80225	2.29458	MGG_07525
CM001233.1	945426	2.8017	2.29384	MGG_07534
CM001233.1	945438	2.8017	2.29384	MGG_07534
CM001231.1	7883281	2.7983	2.28927	MGG_14358
CM001231.1	7883281	2.7983	2.28927	MGG_10924
CM001233.1	933726	2.79734	2.28798	MGG_07530
CM001231.1	7883147	2.79706	2.28761	MGG_14358
CM001231.1	7883147	2.79706	2.28761	MGG_10924
CM001234.1	445765	2.79561	2.28565	MGG_13971
CM001234.1	4481031	2.79554	2.28557	MGG_06225
CM001236.1	532575	2.7952	2.2851	MGG_15368
CM001233.1	931156	2.79509	2.28496	MGG_07529
CM001233.1	933676	2.7944	2.28403	MGG_07530
CM001231.1	5518387	2.79365	2.28302	MGG_05528
CM001234.1	4909944	2.79328	2.28252	MGG_13607
CM001233.1	933647	2.79227	2.28117	MGG_07530
CM001233.1	5904488	2.79219	2.28106	MGG_16938
CM001233.1	5904491	2.79219	2.28106	MGG_16938
CM001231.1	196604	-2.79206	2.28089	MGG_15991
CM001236.1	3415059	2.79193	2.28071	MGG_09398
CM001233.1	936869	2.79123	2.27978	MGG_07531
CM001237.1	1063375	2.79105	2.27953	MGG_02911
CM001233.1	944734	2.79099	2.27946	MGG_07534
CM001233.1	945170	2.79099	2.27946	MGG_07534
CM001234.1	4911045	2.79064	2.27899	MGG_13607
CM001237.1	801623	2.79053	2.27883	MGG_02972
CM001233.1	934731	2.79037	2.27862	MGG_07531
CM001235.1	3394235	2.79035	2.27859	MGG_00291
CM001233.1	897261	2.78916	2.27699	MGG_07517
CM001233.1	934896	2.78836	2.27592	MGG_07531
CM001233.1	934897	2.78836	2.27592	MGG_07531
CM001233.1	934914	2.78836	2.27592	MGG_07531
CM001233.1	935010	2.78836	2.27592	MGG_07531
CM001234.1	4908261	2.78798	2.27542	MGG_13607
CM001231.1	2806833	2.78742	2.27466	MGG_16170
CM001234.1	4910607	2.78734	2.27456	MGG_13607
CM001235.1	4287956	2.78647	2.27338	MGG_11684
CM001234.1	5344671	2.78567	2.27231	MGG_09738
CM001233.1	874516	2.78523	2.27174	MGG_13410
CM001234.1	4481015	2.78514	2.27161	MGG_06225
CM001234.1	2241461	-2.78166	2.26695	MGG_03328
CM001237.1	2938080	2.77877	2.26308	MGG_18063
CM001232.1	176459	2.77739	2.26124	MGG_14098
CM001233.1	895504	2.77724	2.26105	MGG_07516
CM001233.1	895504	2.77724	2.26105	MGG_07517
CM001237.1	2938047	2.77699	2.26071	MGG_18063
CM001234.1	4907718	2.77696	2.26066	MGG_13607
CM001232.1	3987189	2.77681	2.26047	MGG_01552
CM001237.1	361169	-2.7768	2.26046	MGG_03083
CM001237.1	2938062	2.77532	2.25847	MGG_18063
CM001237.1	2938131	2.77485	2.25785	MGG_18063
CM001237.1	2938091	2.77451	2.2574	MGG_18063
CM001237.1	2938035	2.77439	2.25723	MGG_18063
CM001237.1	2938051	2.7738	2.25644	MGG_18063
CM001237.1	2938052	2.7738	2.25644	MGG_18063
CM001237.1	2938055	2.7738	2.25644	MGG_18063
CM001237.1	2938170	2.77364	2.25623	MGG_18063
CM001237.1	1052094	2.77363	2.25622	MGG_02914
CM001232.1	2243351	-2.7734	2.25591	MGG_15616
CM001232.1	2243376	-2.7734	2.25591	MGG_15616
CM001232.1	2243378	-2.7734	2.25591	MGG_15616
CM001232.1	2243360	-2.77334	2.25583	MGG_15616
CM001237.1	2938095	2.77329	2.25577	MGG_18063
CM001237.1	2938152	2.77278	2.25509	MGG_18063
CM001237.1	2938173	2.77245	2.25464	MGG_18063
CM001233.1	895235	2.77208	2.25415	MGG_07516
CM001231.1	454059	2.77167	2.2536	MGG_02065
CM001235.1	78099	2.77104	2.25277	MGG_10757
CM001237.1	2938140	2.77078	2.25241	MGG_18063
CM001237.1	2938141	2.77078	2.25241	MGG_18063
CM001233.1	894957	2.77015	2.25158	MGG_07516
CM001233.1	895029	2.77015	2.25158	MGG_07516
CM001237.1	2938179	2.77005	2.25145	MGG_18063
CM001237.1	2938203	2.76994	2.2513	MGG_18063
CM001236.1	2185327	-2.76983	2.25114	MGG_17707
CM001236.1	2185328	-2.76983	2.25114	MGG_17707
CM001237.1	2937975	2.76953	2.25075	MGG_18063
CM001231.1	5551344	2.76922	2.25034	MGG_15457
CM001231.1	5554246	2.76922	2.25034	MGG_16396
CM001232.1	2243407	-2.76816	2.24893	MGG_15616
CM001232.1	2243410	-2.76816	2.24893	MGG_15616
CM001236.1	2183407	-2.76801	2.24872	MGG_17707
CM001237.1	2937990	2.76758	2.24815	MGG_18063
CM001237.1	2938014	2.76697	2.24734	MGG_18063
CM001237.1	2938102	2.76697	2.24734	MGG_18063
CM001237.1	2938107	2.76697	2.24734	MGG_18063
CM001233.1	950411	-2.76681	2.24712	MGG_07535
CM001237.1	2938230	2.76561	2.24553	MGG_18063
CM001236.1	3425985	2.76436	2.24387	MGG_09395
CM001234.1	3176416	2.76408	2.24349	MGG_06590
CM001237.1	2937994	2.76369	2.24296	MGG_18063
CM001237.1	2938005	2.76369	2.24296	MGG_18063
CM001237.1	2938239	2.76367	2.24295	MGG_18063
CM001237.1	2938256	2.76254	2.24145	MGG_18063
CM001231.1	7757597	2.76133	2.23983	MGG_15414
CM001231.1	7757611	2.76133	2.23983	MGG_15414
CM001231.1	7311387	-2.75949	2.23738	MGG_04494
CM001233.1	5904485	2.75922	2.23703	MGG_16938
CM001236.1	1292346	-2.75842	2.23596	MGG_12203
CM001232.1	2243430	-2.75797	2.23536	MGG_15616
CM001232.1	2243431	-2.75797	2.23536	MGG_15616
CM001232.1	2243435	-2.75797	2.23536	MGG_15616
CM001233.1	930561	2.75784	2.2352	MGG_07528
CM001233.1	930593	2.7578	2.23513	MGG_07528
CM001233.1	946930	-2.75666	2.23362	MGG_07534
CM001233.1	930987	2.75613	2.23291	MGG_07529
CM001236.1	2673034	2.75585	2.23255	MGG_03894
CM001231.1	2806829	2.7553	2.23182	MGG_16170
CM001236.1	2673378	2.75515	2.23161	MGG_03894
CM001231.1	7883394	2.75505	2.23148	MGG_14358
CM001231.1	7883394	2.75505	2.23148	MGG_10924
CM001235.1	3471053	2.75381	2.22984	MGG_00266
CM001233.1	930089	2.75324	2.22908	MGG_07528
CM001233.1	930104	2.75324	2.22908	MGG_07528
CM001234.1	3162878	-2.75319	2.22902	MGG_17155
CM001235.1	4453834	2.75317	2.22899	MGG_00010
CM001237.1	3256752	2.75298	2.22874	MGG_09604
CM001237.1	3256755	2.75298	2.22874	MGG_09604
CM001237.1	3256783	2.75298	2.22874	MGG_09604
CM001234.1	259982	2.75124	2.22644	MGG_08453
CM001233.1	893815	2.75104	2.22616	MGG_07516
CM001231.1	7883754	2.74918	2.2237	MGG_10924
CM001233.1	5905374	2.74813	2.22231	MGG_16938
CM001237.1	2853406	2.74734	2.22127	MGG_10571
CM001233.1	5904965	-2.743	2.21552	MGG_16938
CM001234.1	2241422	-2.74283	2.2153	MGG_03328
CM001231.1	196543	-2.74122	2.21316	MGG_15991
CM001234.1	4908765	2.74072	2.2125	MGG_13607
CM001234.1	5239315	2.73994	2.21147	MGG_17268
CM001233.1	5836100	2.73991	2.21143	MGG_07808
CM001234.1	2077438	-2.73865	2.20977	MGG_03383
CM001231.1	7853800	2.73844	2.20949	MGG_16561
CM001231.1	5781589	-2.73836	2.20939	MGG_05595
CM001236.1	2671139	2.73814	2.2091	MGG_03896
CM001236.1	2671248	2.73814	2.2091	MGG_03896
CM001235.1	2890301	2.73776	2.2086	MGG_00440
CM001232.1	7963584	-2.73616	2.20648	MGG_08297
CM001236.1	2670724	2.73576	2.20595	MGG_03896
CM001233.1	891396	2.73445	2.20422	MGG_07514
CM001233.1	891396	2.73445	2.20422	MGG_07515
CM001233.1	858125	2.73399	2.20362	MGG_07502
CM001232.1	661123	-2.73372	2.20327	MGG_15531
CM001236.1	1336267	-2.73304	2.20237	MGG_14957
CM001235.1	3594048	2.73258	2.20177	MGG_14707
CM001235.1	2890735	2.73248	2.20163	MGG_00440
CM001235.1	2889918	2.73245	2.20159	MGG_00440
CM001231.1	7853845	-2.73238	2.2015	MGG_16561
CM001231.1	7853847	-2.73238	2.2015	MGG_16561
CM001233.1	891280	2.73214	2.20119	MGG_07514
CM001233.1	891280	2.73214	2.20119	MGG_07515
CM001231.1	2830533	-2.73177	2.2007	MGG_14588
CM001236.1	1182425	2.73139	2.20019	MGG_04324
CM001236.1	1182440	2.73139	2.20019	MGG_04324
CM001236.1	1182455	2.73139	2.20019	MGG_04324
CM001236.1	2668963	2.73119	2.19993	MGG_03897
CM001233.1	5856935	2.73058	2.19913	MGG_07815
CM001236.1	2669802	2.72989	2.19821	MGG_03896
CM001236.1	2669845	2.72989	2.19821	MGG_03896
CM001234.1	4908368	2.72965	2.19789	MGG_13607
CM001237.1	586741	2.72934	2.19749	MGG_03030
CM001233.1	870675	2.72888	2.19688	MGG_13409
CM001236.1	1182534	2.728	2.19572	MGG_04324
CM001236.1	1182534	2.728	2.19572	MGG_04323
CM001233.1	866140	2.72614	2.19328	MGG_07506
CM001235.1	3036459	-2.7256	2.19256	MGG_00388
CM001236.1	1335530	-2.72497	2.19174	MGG_14957
CM001234.1	2071484	2.72471	2.1914	MGG_12712
CM001232.1	212768	2.72469	2.19137	MGG_15509
CM001231.1	196997	-2.72446	2.19107	MGG_15991
CM001233.1	865888	2.72432	2.19089	MGG_07506
CM001233.1	865891	2.72432	2.19089	MGG_07506
CM001232.1	7963537	-2.72405	2.19053	MGG_08297
CM001236.1	532821	2.7236	2.18994	MGG_15368
CM001231.1	7853734	-2.72353	2.18985	MGG_16561
CM001236.1	1350489	-2.72328	2.18952	MGG_04272
CM001233.1	5835938	2.72291	2.18903	MGG_07808
CM001233.1	865582	2.72258	2.18859	MGG_07506
CM001233.1	865692	2.72258	2.18859	MGG_07506
CM001233.1	865698	2.72258	2.18859	MGG_07506
CM001231.1	5404224	2.72159	2.18729	MGG_05491
CM001233.1	857761	2.72077	2.18622	MGG_07502
CM001234.1	262808	-2.72052	2.18589	MGG_08454
CM001236.1	1293278	2.72028	2.18558	MGG_12203
CM001235.1	4453696	2.71933	2.18432	MGG_00010
CM001236.1	3430413	2.7191	2.18403	MGG_09394
CM001231.1	452433	-2.71894	2.18381	MGG_02065
CM001233.1	868391	2.71893	2.18381	MGG_07507
CM001236.1	3404856	-2.7186	2.18337	MGG_09400
CM001236.1	3430089	2.71855	2.1833	MGG_09394
CM001233.1	860368	2.71819	2.18283	MGG_07503
CM001236.1	3429839	2.71785	2.18238	MGG_09394
CM001235.1	4453677	2.71744	2.18184	MGG_00010
CM001233.1	858994	2.71659	2.18073	MGG_07502
CM001233.1	866863	2.71512	2.1788	MGG_07506
CM001236.1	1335906	-2.71467	2.17822	MGG_14957
CM001236.1	1292461	-2.71124	2.17372	MGG_12203
CM001237.1	805453	2.71038	2.17259	MGG_02970
CM001237.1	3245358	2.71004	2.17214	MGG_09607
CM001234.1	4908543	2.7095	2.17143	MGG_13607
CM001234.1	4908603	2.7095	2.17143	MGG_13607
CM001234.1	639629	-2.70911	2.17093	MGG_08554
CM001237.1	1046904	-2.70906	2.17086	MGG_02916
CM001231.1	5804344	-2.7086	2.17026	MGG_05599
CM001232.1	7495525	-2.70765	2.16901	MGG_10814
CM001237.1	2408854	2.70753	2.16886	MGG_02548
CM001234.1	264825	-2.70495	2.16548	MGG_08455
CM001234.1	623254	-2.70441	2.16478	MGG_08551
CM001237.1	800099	2.70256	2.16236	MGG_02972
CM001232.1	2416613	2.70246	2.16223	MGG_09000
CM001232.1	2416622	2.70246	2.16223	MGG_09000
CM001234.1	5344282	2.70241	2.16216	MGG_09738
CM001232.1	5161479	-2.70132	2.16075	MGG_11119
CM001237.1	852980	-2.70059	2.15979	MGG_02961
CM001236.1	2033181	-2.69984	2.15881	MGG_04078
CM001236.1	532758	2.696	2.1538	MGG_15368
CM001234.1	2071527	2.69524	2.15281	MGG_12712
CM001232.1	5260458	-2.69482	2.15227	MGG_15789
CM001231.1	2831841	2.69474	2.15216	MGG_14588
CM001236.1	984918	-2.6941	2.15133	MGG_10412
CM001231.1	2807120	2.69372	2.15083	MGG_16170
CM001237.1	753290	2.69305	2.14995	MGG_02986
CM001236.1	1336079	-2.69304	2.14994	MGG_14957
CM001236.1	532814	2.69296	2.14984	MGG_15368
CM001231.1	7854398	-2.69229	2.14897	MGG_16561
CM001236.1	1446974	-2.69138	2.14778	MGG_04240
CM001237.1	3125162	-2.69116	2.1475	MGG_14042
CM001231.1	7818694	2.69011	2.14613	MGG_15417
CM001234.1	264349	2.69009	2.14611	MGG_08454
CM001231.1	7818753	2.69008	2.14609	MGG_15417
CM001231.1	7818721	2.68983	2.14576	MGG_15417
CM001233.1	856753	2.68947	2.1453	MGG_07501
CM001232.1	1872944	-2.68846	2.14398	MGG_14754
CM001236.1	1335962	-2.68825	2.14371	MGG_14957
CM001234.1	674217	-2.68676	2.14177	MGG_08562
CM001232.1	3322471	-2.68636	2.14125	MGG_15685
CM001233.1	6273112	-2.68617	2.141	MGG_07926
CM001235.1	175931	2.68577	2.14048	MGG_17306
CM001234.1	5396187	2.68373	2.13784	MGG_09719
CM001231.1	5549438	2.68144	2.13486	MGG_15457
CM001237.1	586895	2.68111	2.13443	MGG_03030
CM001237.1	586903	2.68098	2.13426	MGG_03030
CM001232.1	2416641	2.68075	2.13397	MGG_09000
CM001232.1	2416643	2.68075	2.13397	MGG_09000
CM001232.1	2416651	2.68075	2.13397	MGG_09000
CM001232.1	2416677	2.68075	2.13397	MGG_09000
CM001234.1	4907106	2.68049	2.13363	MGG_13607
CM001234.1	4907109	2.68049	2.13363	MGG_13607
CM001232.1	6104736	-2.68	2.133	MGG_12321
CM001233.1	512019	2.67978	2.13271	MGG_07408
CM001233.1	512023	2.67978	2.13271	MGG_07408
CM001233.1	512024	2.67978	2.13271	MGG_07408
CM001235.1	82677	2.67893	2.1316	MGG_10760
CM001232.1	655696	-2.6782	2.13065	MGG_04370
CM001231.1	5526239	2.6771	2.12923	MGG_05532
CM001232.1	2416418	2.67693	2.12901	MGG_09000
CM001237.1	2548013	-2.67435	2.12567	MGG_15041
CM001237.1	2548025	-2.67435	2.12567	MGG_15041
CM001233.1	878664	2.67428	2.12557	MGG_07510
CM001233.1	878665	2.67428	2.12557	MGG_07510
CM001232.1	2416759	2.6734	2.12444	MGG_09000
CM001232.1	2416785	2.6734	2.12444	MGG_09000
CM001233.1	878882	2.67326	2.12426	MGG_07510
CM001233.1	878907	2.67326	2.12426	MGG_07510
CM001233.1	6093099	-2.67268	2.12351	MGG_16952
CM001237.1	3267935	2.6724	2.12314	MGG_14057
CM001237.1	3267969	2.6724	2.12314	MGG_14057
CM001237.1	3267988	2.6724	2.12314	MGG_14057
CM001231.1	5898248	-2.67238	2.12312	MGG_05628
CM001235.1	3269752	2.67224	2.12293	MGG_17477
CM001237.1	1258423	-2.67046	2.12063	MGG_02856
CM001237.1	3308110	-2.66938	2.11924	MGG_09589
CM001233.1	856183	2.66893	2.11865	MGG_07501
CM001231.1	7849845	-2.66848	2.11807	MGG_16560
CM001234.1	4910736	2.66741	2.11669	MGG_13607
CM001231.1	7818800	2.6673	2.11655	MGG_15417
CM001231.1	7818807	2.6673	2.11655	MGG_15417
CM001233.1	854302	2.66704	2.11622	MGG_07501
CM001233.1	854737	2.66678	2.11588	MGG_07501
CM001236.1	2674538	2.66652	2.11554	MGG_03894
CM001233.1	853511	2.6665	2.11551	MGG_07501
CM001233.1	853544	2.6665	2.11551	MGG_07501
CM001233.1	853585	2.6665	2.11551	MGG_07501
CM001233.1	854983	2.66645	2.11545	MGG_07501
CM001233.1	839544	2.66591	2.11476	MGG_07498
CM001233.1	839553	2.66591	2.11476	MGG_07498
CM001233.1	853870	2.66548	2.11419	MGG_07501
CM001233.1	854125	2.66515	2.11377	MGG_07501
CM001233.1	854203	2.66515	2.11377	MGG_07501
CM001233.1	854233	2.66515	2.11377	MGG_07501
CM001236.1	1336383	-2.66497	2.11354	MGG_14957
CM001234.1	404712	2.66407	2.11238	MGG_08489
CM001236.1	2333824	-2.66393	2.11219	MGG_03983
CM001233.1	855133	2.66331	2.11139	MGG_07501
CM001233.1	855139	2.66331	2.11139	MGG_07501
CM001232.1	405663	2.66298	2.11096	MGG_10488
CM001236.1	2483047	2.6622	2.10996	MGG_12107
CM001237.1	3267760	2.66194	2.10962	MGG_14057
CM001234.1	471353	2.66177	2.1094	MGG_08511
CM001237.1	3267779	2.66175	2.10938	MGG_14057
CM001237.1	3267786	2.66175	2.10938	MGG_14057
CM001231.1	7854056	-2.66157	2.10915	MGG_16561
CM001232.1	2416442	2.66117	2.10863	MGG_09000
CM001232.1	2416551	2.66117	2.10863	MGG_09000
CM001232.1	2416554	2.66117	2.10863	MGG_09000
CM001232.1	2416558	2.66117	2.10863	MGG_09000
CM001232.1	2416569	2.66117	2.10863	MGG_09000
CM001232.1	2416573	2.66117	2.10863	MGG_09000
CM001234.1	4307817	-2.66101	2.10843	MGG_06280
CM001234.1	4307817	-2.66101	2.10843	MGG_17201
CM001231.1	5873542	-2.65995	2.10706	MGG_16424
CM001233.1	918709	2.65975	2.1068	MGG_07523
CM001232.1	2416140	2.6594	2.10635	MGG_09000
CM001231.1	7818832	2.65832	2.10495	MGG_15417
CM001234.1	2071296	-2.65824	2.10485	MGG_03384
CM001237.1	3271364	2.65808	2.10464	MGG_09600
CM001232.1	2416128	2.65802	2.10457	MGG_09000
CM001236.1	3280519	2.65782	2.10432	MGG_09437
CM001232.1	1715199	2.65775	2.10423	MGG_10193
CM001232.1	1716090	2.65775	2.10423	MGG_10194
CM001236.1	1333818	-2.65751	2.10392	MGG_14477
CM001236.1	1333819	-2.65751	2.10392	MGG_14477
CM001233.1	5891372	2.65749	2.10388	MGG_16936
CM001236.1	1440841	2.65693	2.10317	MGG_04242
CM001231.1	7882390	2.65632	2.10238	MGG_14358
CM001234.1	260290	-2.65626	2.10231	MGG_08453
CM001236.1	532710	2.65537	2.10115	MGG_15368
CM001232.1	3007390	-2.65536	2.10114	MGG_01294
CM001234.1	404346	2.65488	2.10053	MGG_08489
CM001232.1	8260009	-2.65372	2.09903	MGG_15978
CM001236.1	1350899	-2.65267	2.09769	MGG_04272
CM001231.1	1586725	-2.65237	2.0973	MGG_16107
CM001234.1	4559915	2.65165	2.09637	MGG_17220
CM001233.1	6273109	-2.65065	2.09509	MGG_07926
CM001232.1	7500630	-2.65026	2.09459	MGG_10816
CM001237.1	3270677	2.64893	2.09287	MGG_09600
CM001237.1	1079885	-2.64876	2.09266	MGG_17933
CM001237.1	1079885	-2.64876	2.09266	MGG_02904
CM001236.1	1335827	2.6475	2.09104	MGG_14957
CM001235.1	3223606	2.64725	2.09072	MGG_00336
CM001235.1	3223606	2.64725	2.09072	MGG_11596
CM001231.1	7854347	-2.6468	2.09014	MGG_16561
CM001233.1	6273085	-2.64536	2.08829	MGG_07926
CM001233.1	6273088	-2.64536	2.08829	MGG_07926
CM001233.1	864805	2.64476	2.08752	MGG_07506
CM001233.1	864784	2.64426	2.08688	MGG_07506
CM001232.1	8118855	2.64404	2.08659	MGG_12488
CM001235.1	82899	2.64393	2.08645	MGG_10760
CM001234.1	171076	2.64381	2.0863	MGG_08429
CM001237.1	3270355	2.64268	2.08485	MGG_09600
CM001237.1	3270375	2.64268	2.08485	MGG_09600
CM001234.1	2034253	2.64219	2.08422	MGG_03396
CM001231.1	6630850	2.64211	2.08412	MGG_16481
CM001236.1	2482014	2.64197	2.08393	MGG_12107
CM001233.1	879418	2.64191	2.08386	MGG_07510
CM001233.1	879436	2.64191	2.08386	MGG_07510
CM001237.1	902718	2.64163	2.08351	MGG_02944
CM001237.1	901827	2.64148	2.08331	MGG_02944
CM001236.1	1443698	2.64032	2.08182	MGG_04241
CM001233.1	878267	2.63989	2.08127	MGG_07509
CM001233.1	878267	2.63989	2.08127	MGG_07510
CM001236.1	1450275	-2.63982	2.08118	MGG_14897
CM001233.1	878258	2.63972	2.08105	MGG_07509
CM001233.1	878258	2.63972	2.08105	MGG_07510
CM001234.1	190230	2.63955	2.08083	MGG_08435
CM001236.1	1336346	-2.63941	2.08066	MGG_14957
CM001233.1	876099	2.63926	2.08046	MGG_07509
CM001231.1	7848844	2.63802	2.07888	MGG_16559
CM001236.1	1443717	2.63719	2.07782	MGG_04241
CM001236.1	1443742	2.63719	2.07782	MGG_04241
CM001233.1	918574	2.63696	2.07752	MGG_07523
CM001233.1	918600	2.63696	2.07752	MGG_07523
CM001233.1	918286	2.63694	2.0775	MGG_07523
CM001233.1	918249	2.63688	2.07742	MGG_07523
CM001237.1	3270484	2.63639	2.07679	MGG_09600
CM001237.1	3270597	2.63639	2.07679	MGG_09600
CM001237.1	3270651	2.63639	2.07679	MGG_09600
CM001233.1	918769	2.63629	2.07667	MGG_07523
CM001233.1	918457	2.63626	2.07663	MGG_07523
CM001233.1	923413	2.6355	2.07565	MGG_07524
CM001233.1	6273231	-2.63548	2.07563	MGG_07926
CM001234.1	260145	-2.63173	2.07083	MGG_08453
CM001233.1	918627	2.63085	2.06971	MGG_07523
CM001233.1	880239	2.62978	2.06834	MGG_07510
CM001233.1	879734	2.62976	2.06831	MGG_07510
CM001233.1	879736	2.62976	2.06831	MGG_07510
CM001233.1	879766	2.62976	2.06831	MGG_07510
CM001233.1	880946	2.62906	2.06742	MGG_07511
CM001233.1	879932	2.62886	2.06716	MGG_07510
CM001234.1	5100892	2.62803	2.0661	MGG_14824
CM001236.1	1335187	-2.62737	2.06526	MGG_14957
CM001233.1	2067370	-2.62711	2.06493	MGG_05946
CM001234.1	4766496	2.62674	2.06446	MGG_10062
CM001236.1	1443276	2.6262	2.06377	MGG_17666
CM001236.1	1443276	2.6262	2.06377	MGG_04241
CM001233.1	884064	2.62613	2.06368	MGG_07511
CM001234.1	143164	2.62604	2.06356	MGG_13935
CM001233.1	885099	2.62596	2.06346	MGG_07512
CM001234.1	4737593	2.62588	2.06336	MGG_13597
CM001233.1	885047	2.62575	2.0632	MGG_07512
CM001237.1	901570	2.62488	2.06208	MGG_02944
CM001233.1	885341	2.62434	2.06139	MGG_07512
CM001234.1	4809180	2.62299	2.05968	MGG_10046
CM001237.1	346779	2.62291	2.05957	MGG_03087
CM001233.1	883068	2.62242	2.05895	MGG_07511
CM001234.1	5210022	2.62164	2.05795	MGG_09778
CM001233.1	904639	2.61933	2.05501	MGG_07518
CM001236.1	1441932	2.61888	2.05444	MGG_04242
CM001235.1	4287679	2.61823	2.05361	MGG_11684
CM001236.1	532764	2.61806	2.0534	MGG_15368
CM001236.1	1443563	2.61565	2.05032	MGG_04241
CM001236.1	1441902	2.61556	2.05021	MGG_04242
CM001233.1	841470	2.61551	2.05015	MGG_16648
CM001233.1	841492	2.61523	2.04979	MGG_16648
CM001233.1	841525	2.61523	2.04979	MGG_16648
CM001233.1	841546	2.61523	2.04979	MGG_16648
CM001236.1	1442665	2.61485	2.04931	MGG_17666
CM001231.1	453148	-2.61442	2.04876	MGG_02065
CM001231.1	7818642	2.61418	2.04846	MGG_15417
CM001236.1	1442372	2.61414	2.04841	MGG_17666
CM001236.1	2317145	-2.61401	2.04824	MGG_17712
CM001235.1	4287079	2.61002	2.04317	MGG_11684
CM001231.1	5782478	-2.60945	2.04245	MGG_05595
CM001232.1	5104716	-2.60943	2.04242	MGG_01853
CM001233.1	885761	2.60941	2.0424	MGG_07512
CM001231.1	7856062	-2.60924	2.04219	MGG_15419
CM001237.1	851379	-2.60706	2.03942	MGG_02961
CM001233.1	876348	2.60652	2.03873	MGG_07509
CM001233.1	885611	2.60559	2.03755	MGG_07512
CM001237.1	3305912	-2.60527	2.03715	MGG_09589
CM001233.1	886522	2.60473	2.03647	MGG_07512
CM001231.1	2870104	-2.6047	2.03643	MGG_14570
CM001234.1	4723635	2.60454	2.03623	MGG_17231
CM001234.1	4723664	2.60454	2.03623	MGG_17231
CM001236.1	3386333	-2.60408	2.03564	MGG_17787
CM001236.1	3386333	-2.60408	2.03564	MGG_09404
CM001231.1	5897356	-2.60298	2.03424	MGG_05628
CM001236.1	2602206	2.60289	2.03413	MGG_03914
CM001234.1	3184112	2.60278	2.03399	MGG_06588
CM001237.1	3262193	-2.60196	2.03295	MGG_09602
CM001237.1	3262209	-2.60196	2.03295	MGG_09602
CM001231.1	7848937	2.60141	2.03226	MGG_16559
CM001231.1	454556	2.59931	2.02961	MGG_02065
CM001234.1	2088015	2.59781	2.02771	MGG_03379
CM001234.1	2088018	2.59781	2.02771	MGG_03379
CM001237.1	2427906	2.59654	2.02609	MGG_02542
CM001237.1	3305979	-2.59596	2.02536	MGG_09589
CM001231.1	5539104	2.59592	2.02531	MGG_15176
CM001234.1	4485923	2.59511	2.02429	MGG_06223
CM001234.1	2087864	2.59481	2.02391	MGG_03379
CM001234.1	3141586	2.59274	2.0213	MGG_14862
CM001234.1	3141590	2.59274	2.0213	MGG_14862
CM001233.1	931022	-2.59202	2.02039	MGG_07529
CM001236.1	1690917	-2.59163	2.0199	MGG_04180
CM001236.1	3179868	2.59106	2.01917	MGG_14945
CM001236.1	1335816	-2.59038	2.01832	MGG_14957
CM001234.1	1746619	-2.59026	2.01816	MGG_03474
CM001234.1	1746621	-2.59026	2.01816	MGG_03474
CM001232.1	5599490	-2.58979	2.01757	MGG_08072
CM001231.1	2869920	-2.58814	2.0155	MGG_14570
CM001231.1	2869921	-2.58814	2.0155	MGG_14570
CM001236.1	1441084	2.58799	2.01531	MGG_04242
CM001236.1	1441177	2.58799	2.01531	MGG_04242
CM001236.1	3180301	2.58715	2.01424	MGG_14945
CM001236.1	1197744	2.58674	2.01373	MGG_04319
CM001231.1	7854410	2.58639	2.01329	MGG_16561
CM001231.1	5417988	2.58631	2.01319	MGG_13086
CM001231.1	2869871	-2.58584	2.01259	MGG_14570
CM001231.1	6830542	-2.58574	2.01247	MGG_14540
CM001237.1	1083065	-2.5857	2.01242	MGG_02904
CM001233.1	1973919	-2.58481	2.01129	MGG_13262
CM001233.1	1973919	-2.58481	2.01129	MGG_13261
CM001233.1	6093093	-2.58475	2.01122	MGG_16952
CM001233.1	934278	2.58427	2.01062	MGG_07531
CM001237.1	3307644	-2.58414	2.01046	MGG_09589
CM001236.1	2332864	-2.58407	2.01037	MGG_03984
CM001233.1	945501	2.58401	2.01029	MGG_07534
CM001234.1	4904984	2.58371	2.0099	MGG_13607
CM001233.1	3676399	-2.58312	2.00916	MGG_16815
CM001237.1	3090210	-2.58229	2.00812	MGG_09645
CM001236.1	1431523	2.58206	2.00783	MGG_04246
CM001232.1	2416389	2.58107	2.00659	MGG_09000
CM001232.1	2416391	2.58107	2.00659	MGG_09000
CM001232.1	2416402	2.58107	2.00659	MGG_09000
CM001237.1	1087271	2.58084	2.0063	MGG_17935
CM001235.1	83573	-2.58027	2.00558	MGG_10760
CM001235.1	83574	-2.58027	2.00558	MGG_10760
CM001234.1	246529	-2.57953	2.00466	MGG_08449
CM001231.1	2870176	-2.57953	2.00464	MGG_14570
CM001237.1	587567	2.57909	2.0041	MGG_03029
CM001237.1	3247836	2.57832	2.00314	MGG_14055
CM001237.1	3247839	2.57832	2.00314	MGG_14055
CM001231.1	7853598	-2.57791	2.00262	MGG_16561
CM001233.1	793197	2.5779	2.0026	MGG_16646
CM001233.1	793101	2.57783	2.00251	MGG_16646
CM001233.1	793103	2.57783	2.00251	MGG_16646
CM001231.1	7853587	-2.57781	2.00249	MGG_16561
CM001236.1	2222713	-2.57746	2.00205	MGG_04017
CM001233.1	3676452	-2.57701	2.00148	MGG_16815
CM001233.1	6046458	-2.5768	2.00122	MGG_07858
CM001232.1	5104203	-2.57641	2.00073	MGG_01853
CM001236.1	2796442	-2.57638	2.00069	MGG_03862
CM001231.1	1281220	-2.57605	2.00028	MGG_14591
CM001234.1	2087801	2.57595	2.00016	MGG_03379
