# Supplementary material for: Large-Scale Genome Scanning within Exonic Regions Revealed the Contributions of Selective Sweep Prone Genes to Host Divergence and Adaptation in Magnaporthe oryzae Species Complex
Source: Microorganisms. 2021 Mar 9;9(3):562. doi: 10.3390/microorganisms9030562 (PMC8000120; doi:10.3390/microorganisms9030562)
Supplement: Supplementary file 1 [file microorganisms-09-00562-s001.zip › Table S4--XPEHH test between rice and non-rice host M.oryzae isolates.xlsx]

## Sheet: Sheet1
Chromosome	SNP position	XPEHH score	LOGP	Gene-name
CM001236.1	3260208	-6.46894	10.0057	MGG_17777
CM001236.1	3260213	-6.43285	9.90228	MGG_17777
CM001236.1	3260214	-6.43267	9.90177	MGG_17777
CM001236.1	3260218	-6.42241	9.87245	MGG_17777
CM001236.1	3260222	-6.13989	9.08314	MGG_17777
CM001236.1	3260116	-5.80719	8.19702	MGG_17777
CM001236.1	3260083	-5.78037	8.12763	MGG_17777
CM001236.1	3260252	-5.76509	8.08824	MGG_17777
CM001236.1	3260085	-5.73564	8.01258	MGG_17777
CM001236.1	3260088	-5.73445	8.00954	MGG_17777
CM001236.1	3260089	-5.73445	8.00954	MGG_17777
CM001236.1	3260091	-5.73445	8.00954	MGG_17777
CM001236.1	3260148	-5.73033	7.99897	MGG_17777
CM001236.1	3260206	-5.70507	7.93445	MGG_17777
CM001236.1	3260118	-5.70506	7.93441	MGG_17777
CM001236.1	3260112	-5.69883	7.91855	MGG_17777
CM001236.1	3260139	-5.69275	7.90305	MGG_17777
CM001236.1	3260143	-5.69271	7.90296	MGG_17777
CM001236.1	3260136	-5.69186	7.9008	MGG_17777
CM001236.1	3260137	-5.69186	7.9008	MGG_17777
CM001236.1	3260160	-5.69138	7.89957	MGG_17777
CM001236.1	3260154	-5.69135	7.8995	MGG_17777
CM001236.1	3260106	-5.68959	7.89502	MGG_17777
CM001236.1	3260151	-5.68746	7.88961	MGG_17777
CM001236.1	3260152	-5.68746	7.88961	MGG_17777
CM001231.1	7788026	-5.68005	7.87079	MGG_08683
CM001236.1	3260119	-5.67906	7.86825	MGG_17777
CM001236.1	3260166	-5.65075	7.79657	MGG_17777
CM001236.1	3260161	-5.64938	7.7931	MGG_17777
CM001231.1	7787995	-5.64701	7.7871	MGG_08683
CM001231.1	7788080	-5.6357	7.75857	MGG_08683
CM001231.1	7787938	-5.62868	7.74091	MGG_08683
CM001231.1	7788076	-5.62826	7.73984	MGG_08683
CM001232.1	8242868	-5.61444	7.7051	MGG_15975
CM001236.1	3260232	-5.60991	7.69373	MGG_17777
CM001236.1	3260242	-5.60986	7.6936	MGG_17777
CM001236.1	3260244	-5.60986	7.6936	MGG_17777
CM001236.1	3260171	-5.60286	7.67604	MGG_17777
CM001236.1	3260179	-5.60285	7.67601	MGG_17777
CM001236.1	3260172	-5.60265	7.67553	MGG_17777
CM001236.1	3260173	-5.60265	7.67553	MGG_17777
CM001236.1	3260174	-5.60265	7.67553	MGG_17777
CM001236.1	3260175	-5.60211	7.67417	MGG_17777
CM001232.1	8242728	-5.59665	7.66049	MGG_15975
CM001231.1	7787850	-5.59265	7.65048	MGG_08683
CM001231.1	7787904	-5.59061	7.64538	MGG_08683
CM001236.1	3260193	-5.58913	7.64166	MGG_17777
CM001236.1	3260196	-5.58913	7.64166	MGG_17777
CM001236.1	3260181	-5.58912	7.64164	MGG_17777
CM001236.1	3260187	-5.58912	7.64164	MGG_17777
CM001236.1	3260188	-5.58911	7.64162	MGG_17777
CM001236.1	3260200	-5.58716	7.63673	MGG_17777
CM001236.1	3260204	-5.58714	7.6367	MGG_17777
CM001231.1	7787893	-5.58615	7.63421	MGG_08683
CM001236.1	3260076	-5.58413	7.62917	MGG_17777
CM001236.1	3260073	-5.58382	7.6284	MGG_17777
CM001236.1	3260048	-5.57928	7.61706	MGG_17777
CM001231.1	7787897	-5.57651	7.61013	MGG_08683
CM001236.1	3260043	-5.57479	7.60585	MGG_17777
CM001236.1	3260040	-5.5747	7.60561	MGG_17777
CM001236.1	3260041	-5.57305	7.60151	MGG_17777
CM001231.1	7787986	-5.57245	7.60001	MGG_08683
CM001231.1	7787889	-5.57045	7.59502	MGG_08683
CM001231.1	7788154	-5.56718	7.58687	MGG_08683
CM001231.1	7787911	-5.56685	7.58606	MGG_08683
CM001236.1	3260064	-5.5531	7.55185	MGG_17777
CM001231.1	7787709	-5.55254	7.55046	MGG_08683
CM001231.1	7788200	-5.53068	7.49622	MGG_08683
CM001231.1	7787794	-5.52454	7.48104	MGG_08683
CM001231.1	7788346	-5.49734	7.4139	MGG_08683
CM001236.1	3260034	-5.49469	7.40738	MGG_17777
CM001231.1	7787867	-5.49118	7.39875	MGG_08683
CM001231.1	7788147	-5.48433	7.38191	MGG_08683
CM001232.1	8242961	-5.47464	7.35814	MGG_15975
CM001236.1	3260032	-5.44818	7.29338	MGG_17777
CM001232.1	8242545	-5.44197	7.27823	MGG_15975
CM001236.1	3260033	-5.44011	7.2737	MGG_17777
CM001231.1	7787299	-5.43496	7.26116	MGG_08683
CM001231.1	7787302	-5.43496	7.26116	MGG_08683
CM001231.1	7788338	-5.42912	7.24694	MGG_08683
CM001231.1	7787845	-5.42341	7.23305	MGG_08683
CM001231.1	7787842	-5.42334	7.23287	MGG_08683
CM001236.1	3260029	-5.42258	7.23103	MGG_17777
CM001236.1	3260030	-5.42258	7.23103	MGG_17777
CM001236.1	3260026	-5.4193	7.22306	MGG_17777
CM001231.1	7787746	-5.39845	7.17251	MGG_08683
CM001231.1	7788110	-5.39348	7.16049	MGG_08683
CM001232.1	8243184	-5.39186	7.15656	MGG_15975
CM001232.1	8243165	-5.37693	7.12052	MGG_15975
CM001231.1	7787397	-5.35408	7.06554	MGG_08683
CM001231.1	6830035	-5.3362	7.02267	MGG_14540
CM001232.1	8243180	-5.31917	6.98196	MGG_15975
CM001232.1	8243183	-5.31917	6.98196	MGG_15975
CM001231.1	7788220	-5.30395	6.94569	MGG_08683
CM001232.1	8242287	-5.29555	6.92569	MGG_14326
CM001231.1	7787568	-5.28715	6.90575	MGG_08683
CM001231.1	7787550	-5.28318	6.89633	MGG_08683
CM001231.1	6830032	-5.28049	6.88996	MGG_14540
CM001231.1	7788389	-5.27452	6.8758	MGG_08683
CM001231.1	7787553	-5.27267	6.87142	MGG_08683
CM001231.1	7787555	-5.27111	6.86773	MGG_08683
CM001231.1	7787554	-5.26549	6.85444	MGG_08683
CM001231.1	7787543	-5.24733	6.81158	MGG_08683
CM001231.1	7787502	-5.24109	6.79688	MGG_08683
CM001232.1	8242811	-5.23398	6.78017	MGG_15975
CM001232.1	8242814	-5.23398	6.78017	MGG_15975
CM001232.1	8242830	-5.23236	6.77636	MGG_15975
CM001232.1	8242843	-5.23236	6.77636	MGG_15975
CM001232.1	8242844	-5.23236	6.77636	MGG_15975
CM001232.1	8242848	-5.23236	6.77636	MGG_15975
CM001232.1	8243276	-5.23229	6.77618	MGG_15975
CM001232.1	8242729	-5.23186	6.77518	MGG_15975
CM001232.1	8242754	-5.23186	6.77518	MGG_15975
CM001232.1	8242761	-5.23186	6.77518	MGG_15975
CM001231.1	7787498	-5.22275	6.75378	MGG_08683
CM001231.1	7787496	-5.22126	6.75029	MGG_08683
CM001231.1	7787562	-5.21697	6.74024	MGG_08683
CM001231.1	7787565	-5.21694	6.74016	MGG_08683
CM001231.1	7787331	-5.16914	6.6286	MGG_08683
CM001231.1	7787351	-5.1662	6.62179	MGG_08683
CM001232.1	8242947	-5.1594	6.60601	MGG_15975
CM001232.1	8242949	-5.1594	6.60601	MGG_15975
CM001232.1	8242885	-5.15612	6.59839	MGG_15975
CM001232.1	8242910	-5.15612	6.59839	MGG_15975
CM001232.1	8242922	-5.15612	6.59839	MGG_15975
CM001232.1	8243100	-5.14862	6.58101	MGG_15975
CM001232.1	8243219	-5.13142	6.54127	MGG_15975
CM001232.1	8243243	-5.12813	6.53368	MGG_15975
CM001232.1	8243221	-5.12646	6.52982	MGG_15975
CM001232.1	8243235	-5.12646	6.52982	MGG_15975
CM001231.1	7787694	-5.12091	6.51704	MGG_08683
CM001232.1	8242688	-5.1185	6.51147	MGG_15975
CM001236.1	3255872	-5.11812	6.5106	MGG_17776
CM001231.1	7787670	-5.1165	6.50688	MGG_08683
CM001231.1	7787388	-5.10982	6.49152	MGG_08683
CM001231.1	7787389	-5.10982	6.49152	MGG_08683
CM001232.1	8242589	-5.10814	6.48765	MGG_15975
CM001232.1	8243093	-5.10474	6.47983	MGG_15975
CM001231.1	7787649	-5.10287	6.47556	MGG_08683
CM001231.1	7787614	-5.10033	6.46973	MGG_08683
CM001231.1	7787667	-5.0998	6.46851	MGG_08683
CM001232.1	8243085	-5.09849	6.46551	MGG_15975
CM001232.1	8243089	-5.09849	6.46551	MGG_15975
CM001232.1	8242576	-5.08962	6.44517	MGG_15975
CM001231.1	197354	-5.08898	6.44371	MGG_15991
CM001236.1	3255889	-5.07625	6.41458	MGG_17776
CM001232.1	8243298	-5.06376	6.3861	MGG_15975
CM001231.1	7792813	-5.05124	6.35759	MGG_16549
CM001236.1	3260302	-5.05083	6.35666	MGG_17777
CM001236.1	3255870	-5.04536	6.34422	MGG_17776
CM001236.1	3260294	-5.04461	6.34252	MGG_17777
CM001236.1	3255990	-5.04018	6.33246	MGG_17776
CM001236.1	3255992	-5.04018	6.33246	MGG_17776
CM001232.1	8245310	-5.03263	6.31535	MGG_15976
CM001236.1	3255828	-5.02999	6.30935	MGG_17776
CM001236.1	3255847	-5.02781	6.30441	MGG_17776
CM001236.1	3260306	-5.0242	6.29625	MGG_17777
CM001231.1	7787276	-5.02228	6.2919	MGG_08683
CM001236.1	3255882	-5.01908	6.28467	MGG_17776
CM001236.1	3255845	-5.01701	6.27998	MGG_17776
CM001231.1	7787272	-5.00518	6.25328	MGG_08683
CM001231.1	7787273	-5.00518	6.25328	MGG_08683
CM001236.1	3255859	-4.99867	6.23863	MGG_17776
CM001236.1	3255853	-4.99866	6.23859	MGG_17776
CM001231.1	197355	-4.99717	6.23525	MGG_15991
CM001231.1	7792722	-4.96409	6.161	MGG_16549
CM001232.1	8245291	-4.95698	6.14511	MGG_15976
CM001231.1	197342	-4.93946	6.10603	MGG_15991
CM001232.1	8245450	-4.939	6.105	MGG_15976
CM001231.1	7793149	-4.93424	6.09441	MGG_16550
CM001236.1	3255973	-4.93417	6.09426	MGG_17776
CM001232.1	8241889	-4.92027	6.06335	MGG_14326
CM001231.1	7720135	-4.90023	6.01897	MGG_08663
CM001231.1	7720123	-4.89837	6.01487	MGG_08663
CM001231.1	7792812	-4.89694	6.0117	MGG_16549
CM001236.1	3255725	-4.89592	6.00945	MGG_17776
CM001231.1	7792795	-4.85808	5.92617	MGG_16549
CM001236.1	3255743	-4.85206	5.91298	MGG_17776
CM001236.1	3255737	-4.85204	5.91294	MGG_17776
CM001236.1	3255734	-4.85202	5.9129	MGG_17776
CM001236.1	3255735	-4.852	5.91286	MGG_17776
CM001231.1	7793118	-4.84133	5.88951	MGG_16550
CM001232.1	8245677	-4.83797	5.88216	MGG_15976
CM001236.1	3255933	-4.83485	5.87535	MGG_17776
CM001231.1	7720129	-4.8348	5.87524	MGG_08663
CM001231.1	7792611	-4.83423	5.87398	MGG_16549
CM001231.1	7720132	-4.82751	5.85933	MGG_08663
CM001236.1	3255986	-4.82469	5.85319	MGG_17776
CM001231.1	7720134	-4.82255	5.84854	MGG_08663
CM001231.1	197378	-4.81944	5.84176	MGG_15991
CM001231.1	196472	-4.79903	5.79741	MGG_15991
CM001231.1	197345	-4.78956	5.7769	MGG_15991
CM001231.1	7792749	-4.78859	5.77479	MGG_16549
CM001231.1	7792745	-4.78814	5.77382	MGG_16549
CM001232.1	8243332	-4.78762	5.7727	MGG_15975
CM001231.1	7792732	-4.78675	5.77081	MGG_16549
CM001231.1	7792740	-4.78675	5.77081	MGG_16549
CM001231.1	7792741	-4.78675	5.77081	MGG_16549
CM001236.1	3255766	-4.78296	5.76264	MGG_17776
CM001231.1	7792756	-4.78015	5.75656	MGG_16549
CM001231.1	7792773	-4.78013	5.75651	MGG_16549
CM001231.1	7792769	-4.77894	5.75393	MGG_16549
CM001231.1	7792780	-4.77621	5.74804	MGG_16549
CM001231.1	7792725	-4.76548	5.72492	MGG_16549
CM001231.1	7792792	-4.76512	5.72414	MGG_16549
CM001236.1	3255801	-4.76128	5.71587	MGG_17776
CM001236.1	3255803	-4.76128	5.71587	MGG_17776
CM001232.1	8245472	-4.76002	5.71315	MGG_15976
CM001236.1	3255606	-4.75791	5.70861	MGG_17776
CM001236.1	3255827	-4.75733	5.70736	MGG_17776
CM001236.1	3255819	-4.7573	5.70729	MGG_17776
CM001231.1	7787212	-4.75585	5.70419	MGG_08683
CM001236.1	3255751	-4.75402	5.70026	MGG_17776
CM001231.1	7792815	-4.75243	5.69683	MGG_16549
CM001232.1	8243320	-4.74849	5.68837	MGG_15975
CM001236.1	3255694	-4.74753	5.68631	MGG_17776
CM001236.1	3255689	-4.74745	5.68615	MGG_17776
CM001236.1	3255693	-4.74745	5.68615	MGG_17776
CM001236.1	3255710	-4.74597	5.68296	MGG_17776
CM001236.1	3255665	-4.7455	5.68195	MGG_17776
CM001236.1	3255671	-4.74535	5.68163	MGG_17776
CM001236.1	3255677	-4.74535	5.68163	MGG_17776
CM001236.1	3255686	-4.74534	5.68162	MGG_17776
CM001236.1	3255776	-4.74486	5.68059	MGG_17776
CM001236.1	3255786	-4.74486	5.68059	MGG_17776
CM001236.1	3255796	-4.74486	5.68059	MGG_17776
CM001236.1	3255797	-4.74486	5.68059	MGG_17776
CM001236.1	3255666	-4.74352	5.67771	MGG_17776
CM001236.1	3255716	-4.7433	5.67724	MGG_17776
CM001231.1	7720170	-4.73921	5.66847	MGG_08663
CM001236.1	3255695	-4.73808	5.66605	MGG_17776
CM001236.1	3255699	-4.73458	5.65854	MGG_17776
CM001236.1	3255707	-4.73453	5.65844	MGG_17776
CM001236.1	3255709	-4.73451	5.6584	MGG_17776
CM001236.1	3260002	-4.72985	5.64843	MGG_17777
CM001231.1	393578	-4.72865	5.64585	MGG_02051
CM001236.1	3260010	-4.72436	5.63668	MGG_17777
CM001236.1	3255653	-4.72101	5.62954	MGG_17776
CM001236.1	3255659	-4.72101	5.62954	MGG_17776
CM001236.1	3260005	-4.71999	5.62735	MGG_17777
CM001236.1	3260016	-4.71876	5.62473	MGG_17777
CM001231.1	393492	-4.71172	5.60972	MGG_02051
CM001231.1	197370	-4.71105	5.60828	MGG_15991
CM001231.1	197359	-4.71041	5.60692	MGG_15991
CM001231.1	197361	-4.70945	5.60488	MGG_15991
CM001236.1	3255644	-4.70359	5.59239	MGG_17776
CM001236.1	3255646	-4.70359	5.59239	MGG_17776
CM001236.1	3255647	-4.70359	5.59239	MGG_17776
CM001236.1	3255648	-4.70229	5.58962	MGG_17776
CM001231.1	7793125	-4.69854	5.58165	MGG_16550
CM001236.1	3255632	-4.6983	5.58115	MGG_17776
CM001231.1	7792680	-4.68948	5.5624	MGG_16549
CM001231.1	393504	-4.6854	5.55374	MGG_02051
CM001231.1	7719964	-4.68426	5.55133	MGG_08663
CM001231.1	393617	-4.68078	5.54395	MGG_02051
CM001231.1	7720136	-4.67912	5.54043	MGG_08663
CM001231.1	7720144	-4.67736	5.53673	MGG_08663
CM001231.1	7792623	-4.67592	5.53367	MGG_16549
CM001236.1	3255497	-4.67485	5.53139	MGG_17776
CM001231.1	7792635	-4.66675	5.51428	MGG_16549
CM001231.1	7792639	-4.66675	5.51428	MGG_16549
CM001231.1	7792629	-4.66669	5.51415	MGG_16549
CM001231.1	198401	-4.6625	5.5053	MGG_15991
CM001234.1	4541023	-4.66084	5.5018	MGG_17215
CM001236.1	3255623	-4.6607	5.5015	MGG_17776
CM001231.1	7792693	-4.65979	5.49959	MGG_16549
CM001231.1	7792697	-4.65979	5.49959	MGG_16549
CM001231.1	7792700	-4.65979	5.49959	MGG_16549
CM001231.1	7792707	-4.65979	5.49959	MGG_16549
CM001231.1	7792713	-4.65974	5.49948	MGG_16549
CM001231.1	7792714	-4.65974	5.49948	MGG_16549
CM001231.1	7792715	-4.65961	5.49919	MGG_16549
CM001231.1	7792719	-4.65961	5.49919	MGG_16549
CM001231.1	7720150	-4.65933	5.49861	MGG_08663
CM001231.1	7792621	-4.65372	5.48679	MGG_16549
CM001232.1	8244654	-4.65302	5.48531	MGG_15976
CM001231.1	7793114	-4.65137	5.48183	MGG_16550
CM001231.1	7792613	-4.64837	5.47552	MGG_16549
CM001231.1	7788453	-4.64095	5.4599	MGG_08683
CM001231.1	7787257	-4.63403	5.44538	MGG_08683
CM001232.1	8242222	-4.63386	5.44501	MGG_14326
CM001231.1	7720156	-4.62741	5.43149	MGG_08663
CM001231.1	7720159	-4.62567	5.42784	MGG_08663
CM001231.1	7720167	-4.62451	5.4254	MGG_08663
CM001232.1	8242248	-4.62229	5.42075	MGG_14326
CM001232.1	8242241	-4.62211	5.42038	MGG_14326
CM001232.1	8242244	-4.62211	5.42038	MGG_14326
CM001232.1	8242233	-4.62185	5.41984	MGG_14326
CM001232.1	8242251	-4.61893	5.41373	MGG_14326
CM001231.1	393801	-4.61669	5.40903	MGG_02051
CM001232.1	8242198	-4.61414	5.40371	MGG_14326
CM001232.1	8241936	-4.61045	5.396	MGG_14326
CM001232.1	8245633	-4.60528	5.38519	MGG_15976
CM001232.1	8241908	-4.60094	5.37615	MGG_14326
CM001231.1	393584	-4.59948	5.3731	MGG_02051
CM001232.1	8242066	-4.59762	5.36923	MGG_14326
CM001234.1	1949772	4.59604	5.36594	MGG_14465
CM001232.1	8241967	-4.59505	5.36387	MGG_14326
CM001232.1	8241978	-4.59505	5.36387	MGG_14326
CM001232.1	8242000	-4.59505	5.36387	MGG_14326
CM001232.1	8242046	-4.59505	5.36387	MGG_14326
CM001232.1	8245490	-4.59251	5.35857	MGG_15976
CM001236.1	3255512	-4.5878	5.34878	MGG_17776
CM001232.1	8242097	-4.58765	5.34847	MGG_14326
CM001231.1	196561	-4.5876	5.34837	MGG_15991
CM001236.1	3255483	-4.586	5.34504	MGG_17776
CM001236.1	3255485	-4.58578	5.34458	MGG_17776
CM001231.1	393501	-4.58225	5.33725	MGG_02051
CM001231.1	393496	-4.5822	5.33713	MGG_02051
CM001231.1	393494	-4.5813	5.33526	MGG_02051
CM001232.1	8246027	-4.58127	5.3352	MGG_15976
CM001231.1	196591	-4.58041	5.33342	MGG_15991
CM001236.1	3259988	-4.57705	5.32644	MGG_17777
CM001236.1	3259993	-4.57705	5.32644	MGG_17777
CM001236.1	3259995	-4.57705	5.32644	MGG_17777
CM001236.1	3259997	-4.57703	5.32641	MGG_17777
CM001236.1	3259996	-4.57702	5.32639	MGG_17777
CM001232.1	8245125	-4.57696	5.32626	MGG_15976
CM001236.1	3255609	-4.57479	5.32176	MGG_17776
CM001236.1	3255494	-4.57467	5.32151	MGG_17776
CM001231.1	196522	-4.57392	5.31996	MGG_15991
CM001236.1	3256005	-4.57362	5.31933	MGG_17776
CM001231.1	6830012	-4.567	5.3056	MGG_14540
CM001231.1	196434	-4.56336	5.29807	MGG_15991
CM001231.1	7719881	-4.56148	5.29418	MGG_08663
CM001231.1	196568	-4.56143	5.29409	MGG_15991
CM001231.1	7793077	-4.55875	5.28854	MGG_16550
CM001231.1	7793087	-4.55875	5.28854	MGG_16550
CM001231.1	7793110	-4.55875	5.28854	MGG_16550
CM001231.1	7793113	-4.55875	5.28854	MGG_16550
CM001236.1	1307702	-4.55874	5.28851	MGG_04278
CM001236.1	3256026	-4.55707	5.28508	MGG_17776
CM001232.1	8243874	-4.55475	5.28027	MGG_15976
CM001231.1	393800	-4.55472	5.28022	MGG_02051
CM001236.1	3255995	-4.55332	5.27732	MGG_17776
CM001231.1	393811	-4.54774	5.2658	MGG_02051
CM001232.1	8245645	-4.54686	5.26398	MGG_15976
CM001231.1	393807	-4.5428	5.25561	MGG_02051
CM001231.1	393602	-4.53952	5.24885	MGG_02051
CM001231.1	393604	-4.53952	5.24885	MGG_02051
CM001231.1	393611	-4.53952	5.24885	MGG_02051
CM001231.1	393612	-4.53952	5.24885	MGG_02051
CM001231.1	393616	-4.53868	5.24712	MGG_02051
CM001231.1	393594	-4.53844	5.24663	MGG_02051
CM001231.1	393614	-4.53842	5.2466	MGG_02051
CM001231.1	7720100	-4.53705	5.24377	MGG_08663
CM001231.1	7720092	-4.53705	5.24377	MGG_08663
CM001231.1	7720078	-4.53338	5.23621	MGG_08663
CM001231.1	7720099	-4.53209	5.23356	MGG_08663
CM001231.1	7720096	-4.53101	5.23135	MGG_08663
CM001231.1	7720091	-4.52964	5.22852	MGG_08663
CM001231.1	7720079	-4.52959	5.22842	MGG_08663
CM001231.1	7720102	-4.52939	5.22801	MGG_08663
CM001231.1	7720084	-4.5289	5.227	MGG_08663
CM001231.1	7720090	-4.5289	5.227	MGG_08663
CM001231.1	7720081	-4.52833	5.22583	MGG_08663
CM001231.1	7720082	-4.52833	5.22583	MGG_08663
CM001236.1	1307701	-4.52612	5.22129	MGG_04278
CM001231.1	7720219	-4.52489	5.21877	MGG_08663
CM001231.1	393620	-4.52235	5.21356	MGG_02051
CM001236.1	3255476	-4.52001	5.20874	MGG_17776
CM001234.1	4541137	-4.51931	5.20731	MGG_17215
CM001231.1	393663	-4.51836	5.20536	MGG_02051
CM001231.1	393302	-4.51784	5.2043	MGG_02051
CM001231.1	393674	-4.51697	5.20251	MGG_02051
CM001231.1	7788491	-4.51598	5.2005	MGG_08683
CM001236.1	3255541	-4.51502	5.19852	MGG_17776
CM001236.1	3255549	-4.51502	5.19852	MGG_17776
CM001236.1	3255599	-4.515	5.19849	MGG_17776
CM001236.1	3255530	-4.51499	5.19845	MGG_17776
CM001231.1	7793153	-4.51161	5.19153	MGG_16550
CM001231.1	196469	-4.50924	5.18668	MGG_15991
CM001231.1	393510	-4.5077	5.18354	MGG_02051
CM001231.1	196528	-4.50721	5.18253	MGG_15991
CM001231.1	197064	-4.50585	5.17974	MGG_15991
CM001231.1	7720075	-4.50251	5.17291	MGG_08663
CM001231.1	196465	-4.50158	5.17103	MGG_15991
CM001231.1	393295	-4.49837	5.16446	MGG_02051
CM001231.1	196458	-4.49819	5.1641	MGG_15991
CM001231.1	393531	-4.49812	5.16396	MGG_02051
CM001231.1	393543	-4.49794	5.16358	MGG_02051
CM001231.1	196460	-4.49778	5.16326	MGG_15991
CM001231.1	196440	-4.49705	5.16176	MGG_15991
CM001231.1	196444	-4.49705	5.16176	MGG_15991
CM001231.1	196449	-4.49705	5.16176	MGG_15991
CM001231.1	196451	-4.49705	5.16176	MGG_15991
CM001231.1	196454	-4.49323	5.15397	MGG_15991
CM001231.1	393561	-4.49246	5.15239	MGG_02051
CM001231.1	7720027	-4.49175	5.15096	MGG_08663
CM001231.1	196533	-4.4913	5.15002	MGG_15991
CM001231.1	196541	-4.4913	5.15002	MGG_15991
CM001231.1	196543	-4.49095	5.14931	MGG_15991
CM001231.1	196555	-4.49093	5.14927	MGG_15991
CM001231.1	196531	-4.49091	5.14924	MGG_15991
CM001231.1	196549	-4.49069	5.14878	MGG_15991
CM001231.1	7720066	-4.49047	5.14834	MGG_08663
CM001231.1	7720030	-4.48988	5.14713	MGG_08663
CM001231.1	198233	-4.48936	5.14607	MGG_15991
CM001231.1	7720060	-4.48887	5.14507	MGG_08663
CM001231.1	7720067	-4.4872	5.14167	MGG_08663
CM001231.1	7720044	-4.48604	5.13931	MGG_08663
CM001231.1	196437	-4.486	5.13922	MGG_15991
CM001231.1	196558	-4.48555	5.13832	MGG_15991
CM001231.1	7720034	-4.48389	5.13492	MGG_08663
CM001231.1	7720043	-4.48389	5.13492	MGG_08663
CM001231.1	393618	-4.48181	5.1307	MGG_02051
CM001231.1	7720175	-4.48132	5.12969	MGG_08663
CM001236.1	3259980	-4.47752	5.12197	MGG_17777
CM001231.1	196959	-4.47594	5.11875	MGG_15991
CM001231.1	393506	-4.47523	5.1173	MGG_02051
CM001231.1	393545	-4.47332	5.11343	MGG_02051
CM001231.1	393554	-4.47275	5.11226	MGG_02051
CM001231.1	393804	-4.47235	5.11146	MGG_02051
CM001231.1	393805	-4.47214	5.11103	MGG_02051
CM001231.1	7719778	-4.47205	5.11086	MGG_08663
CM001236.1	3259972	-4.47003	5.10675	MGG_17777
CM001236.1	1307415	-4.46588	5.09832	MGG_04278
CM001231.1	4925456	4.46516	5.09685	MGG_16333
CM001232.1	8241860	-4.46486	5.09626	MGG_14326
CM001231.1	393562	-4.463	5.09247	MGG_02051
CM001231.1	393563	-4.463	5.09247	MGG_02051
CM001231.1	393572	-4.463	5.09247	MGG_02051
CM001231.1	393573	-4.463	5.09247	MGG_02051
CM001231.1	393575	-4.463	5.09247	MGG_02051
CM001231.1	7792467	-4.45639	5.07908	MGG_16549
CM001236.1	3260316	-4.45538	5.07704	MGG_17777
CM001231.1	7787175	-4.45437	5.075	MGG_08683
CM001231.1	196471	-4.44832	5.06277	MGG_15991
CM001236.1	3259971	-4.44591	5.0579	MGG_17777
CM001232.1	8241884	-4.4386	5.04312	MGG_14326
CM001231.1	7720208	-4.43615	5.03819	MGG_08663
CM001231.1	392558	-4.4354	5.03668	MGG_02050
CM001232.1	8241871	-4.43503	5.03594	MGG_14326
CM001231.1	7720207	-4.43385	5.03356	MGG_08663
CM001231.1	7720189	-4.43269	5.03122	MGG_08663
CM001231.1	7720198	-4.43136	5.02854	MGG_08663
CM001236.1	1307642	-4.43096	5.02773	MGG_04278
CM001231.1	7720200	-4.43048	5.02677	MGG_08663
CM001231.1	7720201	-4.42919	5.02416	MGG_08663
CM001231.1	7720204	-4.42864	5.02305	MGG_08663
CM001231.1	196492	-4.42854	5.02285	MGG_15991
CM001231.1	7720195	-4.42754	5.02085	MGG_08663
CM001231.1	7720209	-4.42717	5.0201	MGG_08663
CM001231.1	393299	-4.42323	5.01218	MGG_02051
CM001231.1	196606	-4.42154	5.00877	MGG_15991
CM001231.1	196594	-4.41627	4.99818	MGG_15991
CM001231.1	196604	-4.41621	4.99807	MGG_15991
CM001231.1	196501	-4.41257	4.99076	MGG_15991
CM001231.1	196512	-4.41256	4.99073	MGG_15991
CM001231.1	196607	-4.40958	4.98476	MGG_15991
CM001231.1	7720218	-4.40561	4.97679	MGG_08663
CM001234.1	4541036	-4.40091	4.96738	MGG_17215
CM001231.1	6830055	-4.39751	4.96059	MGG_14540
CM001231.1	7720117	-4.39732	4.96021	MGG_08663
CM001231.1	7792590	-4.39677	4.9591	MGG_16549
CM001231.1	7792608	-4.39672	4.95902	MGG_16549
CM001231.1	7720111	-4.39629	4.95814	MGG_08663
CM001231.1	7792607	-4.39528	4.95613	MGG_16549
CM001231.1	393972	-4.39302	4.95161	MGG_02051
CM001231.1	197408	-4.38987	4.94532	MGG_15991
CM001231.1	7720105	-4.38961	4.94481	MGG_08663
CM001236.1	1307705	-4.38682	4.93923	MGG_04278
CM001231.1	7720104	-4.38678	4.93916	MGG_08663
CM001231.1	7792490	-4.38495	4.9355	MGG_16549
CM001231.1	6830049	-4.37933	4.92428	MGG_14540
CM001231.1	393748	-4.37583	4.91731	MGG_02051
CM001231.1	393746	-4.37549	4.91665	MGG_02051
CM001231.1	7792589	-4.37246	4.91062	MGG_16549
CM001231.1	7792550	-4.37246	4.91061	MGG_16549
CM001231.1	7792519	-4.36646	4.89867	MGG_16549
CM001231.1	7792524	-4.36625	4.89826	MGG_16549
CM001231.1	7792520	-4.36585	4.89747	MGG_16549
CM001231.1	7792491	-4.3657	4.89716	MGG_16549
CM001231.1	7792500	-4.3657	4.89716	MGG_16549
CM001231.1	393988	-4.36534	4.89645	MGG_02051
CM001232.1	8243397	-4.36511	4.89599	MGG_15975
CM001232.1	8243407	-4.36511	4.89599	MGG_15975
CM001231.1	7792539	-4.3651	4.89598	MGG_16549
CM001231.1	7792531	-4.36426	4.89432	MGG_16549
CM001236.1	1307695	-4.35763	4.88115	MGG_04278
CM001231.1	393634	-4.35588	4.87767	MGG_02051
CM001231.1	393645	-4.35588	4.87767	MGG_02051
CM001231.1	393653	-4.35554	4.877	MGG_02051
CM001231.1	393651	-4.35537	4.87666	MGG_02051
CM001231.1	196975	-4.35424	4.87442	MGG_15991
CM001236.1	1307680	-4.35122	4.86844	MGG_04278
CM001234.1	4541032	-4.35058	4.86716	MGG_17215
CM001236.1	3255443	-4.35035	4.86672	MGG_17776
CM001231.1	7792560	-4.34969	4.86541	MGG_16549
CM001231.1	7792572	-4.34969	4.86541	MGG_16549
CM001231.1	7792574	-4.34969	4.86541	MGG_16549
CM001231.1	7792581	-4.34965	4.86534	MGG_16549
CM001231.1	7792580	-4.34909	4.86421	MGG_16549
CM001231.1	198389	-4.34673	4.85955	MGG_15991
CM001231.1	197244	-4.34522	4.85655	MGG_15991
CM001231.1	198258	-4.34465	4.85543	MGG_15991
CM001231.1	197748	-4.34276	4.85169	MGG_15991
CM001231.1	197337	-4.34217	4.85053	MGG_15991
CM001236.1	1307689	-4.34181	4.84982	MGG_04278
CM001231.1	197243	-4.33803	4.84235	MGG_15991
CM001231.1	197417	-4.33645	4.83922	MGG_15991
CM001231.1	197418	-4.33645	4.83922	MGG_15991
CM001231.1	7719781	-4.33558	4.83752	MGG_08663
CM001234.1	1949760	4.33317	4.83274	MGG_14465
CM001236.1	3259969	-4.33298	4.83238	MGG_17777
CM001234.1	1949766	4.3314	4.82925	MGG_14465
CM001232.1	8245710	-4.33102	4.82852	MGG_15976
CM001231.1	197339	-4.32951	4.82553	MGG_15991
CM001232.1	8245765	-4.328	4.82256	MGG_15976
CM001232.1	8245768	-4.328	4.82256	MGG_15976
CM001232.1	8245773	-4.328	4.82256	MGG_15976
CM001231.1	7719782	-4.3278	4.82217	MGG_08663
CM001231.1	7719961	-4.32758	4.82172	MGG_08663
CM001236.1	1307425	-4.32683	4.82024	MGG_04278
CM001231.1	7719958	-4.326	4.81861	MGG_08663
CM001236.1	3255419	-4.3255	4.81762	MGG_17776
CM001236.1	3255453	-4.32509	4.81682	MGG_17776
CM001236.1	3255468	-4.32509	4.81682	MGG_17776
CM001236.1	3255470	-4.32507	4.81678	MGG_17776
CM001236.1	3255449	-4.32507	4.81678	MGG_17776
CM001236.1	3255446	-4.32507	4.81677	MGG_17776
CM001232.1	8245980	-4.32505	4.81674	MGG_15976
CM001232.1	8245987	-4.32505	4.81674	MGG_15976
CM001231.1	7719919	-4.32357	4.81382	MGG_08663
CM001231.1	7793224	-4.32233	4.81138	MGG_16550
CM001236.1	1307677	-4.32232	4.81136	MGG_04278
CM001231.1	7719899	-4.32121	4.80917	MGG_08663
CM001231.1	7719888	-4.32047	4.80771	MGG_08663
CM001231.1	7719893	-4.31954	4.80588	MGG_08663
CM001231.1	7719892	-4.31937	4.80555	MGG_08663
CM001231.1	7719887	-4.31912	4.80506	MGG_08663
CM001236.1	1307426	-4.31819	4.80324	MGG_04278
CM001231.1	7719918	-4.31817	4.80319	MGG_08663
CM001236.1	3255431	-4.31708	4.80105	MGG_17776
CM001231.1	7719931	-4.31706	4.80102	MGG_08663
CM001236.1	3255429	-4.31599	4.79891	MGG_17776
CM001236.1	1307678	-4.31588	4.79869	MGG_04278
CM001231.1	7719912	-4.31531	4.79756	MGG_08663
CM001236.1	1307693	-4.31514	4.79723	MGG_04278
CM001236.1	3255423	-4.31485	4.79667	MGG_17776
CM001236.1	3255435	-4.31476	4.79649	MGG_17776
CM001231.1	7719911	-4.31469	4.79636	MGG_08663
CM001231.1	7719937	-4.31426	4.7955	MGG_08663
CM001231.1	7719955	-4.31423	4.79545	MGG_08663
CM001231.1	7719900	-4.31417	4.79532	MGG_08663
CM001236.1	3255422	-4.31402	4.79504	MGG_17776
CM001231.1	7787057	-4.31368	4.79436	MGG_08683
CM001231.1	7719913	-4.31363	4.79426	MGG_08663
CM001231.1	198398	-4.31075	4.7886	MGG_15991
CM001231.1	393770	-4.31073	4.78856	MGG_02051
CM001231.1	393792	-4.31057	4.78824	MGG_02051
CM001231.1	393793	-4.31057	4.78824	MGG_02051
CM001231.1	198392	-4.30954	4.78624	MGG_15991
CM001231.1	198390	-4.30934	4.78585	MGG_15991
CM001231.1	197315	-4.3093	4.78575	MGG_15991
CM001237.1	3309202	4.30847	4.78413	MGG_09589
CM001231.1	393978	-4.30356	4.7745	MGG_02051
CM001231.1	393984	-4.30356	4.7745	MGG_02051
CM001231.1	393771	-4.30272	4.77286	MGG_02051
CM001231.1	393780	-4.30272	4.77286	MGG_02051
CM001231.1	393781	-4.30272	4.77286	MGG_02051
CM001231.1	7793410	-4.30257	4.77256	MGG_16550
CM001231.1	393975	-4.30225	4.77193	MGG_02051
CM001231.1	197320	-4.30173	4.77091	MGG_15991
CM001236.1	3256033	-4.3013	4.77007	MGG_17776
CM001231.1	393786	-4.30092	4.76933	MGG_02051
CM001231.1	197327	-4.3005	4.76851	MGG_15991
CM001237.1	3309093	4.30048	4.76846	MGG_09589
CM001231.1	197325	-4.30045	4.76841	MGG_15991
CM001231.1	197335	-4.30038	4.76825	MGG_15991
CM001231.1	197332	-4.30032	4.76815	MGG_15991
CM001231.1	197259	-4.29376	4.75529	MGG_15991
CM001231.1	7787040	-4.29367	4.75512	MGG_08683
CM001231.1	393760	-4.29109	4.75007	MGG_02051
CM001236.1	1307505	-4.28989	4.74773	MGG_04278
CM001231.1	7787013	-4.28818	4.74439	MGG_08683
CM001231.1	7793401	-4.28767	4.74339	MGG_16550
CM001231.1	7793403	-4.28733	4.74272	MGG_16550
CM001231.1	198235	-4.28714	4.74236	MGG_15991
CM001236.1	1307698	-4.28686	4.74181	MGG_04278
CM001236.1	1307413	-4.28674	4.74157	MGG_04278
CM001231.1	6830007	-4.28644	4.74097	MGG_14540
CM001231.1	197858	-4.2853	4.73875	MGG_15991
CM001237.1	3310670	4.2853	4.73875	MGG_09589
CM001236.1	1307696	-4.2841	4.7364	MGG_04278
CM001231.1	393762	-4.28363	4.73548	MGG_02051
CM001236.1	1307403	-4.28175	4.73183	MGG_04278
CM001231.1	392493	-4.27628	4.72114	MGG_02050
CM001236.1	1307684	-4.27585	4.7203	MGG_04278
CM001231.1	393438	-4.27555	4.71973	MGG_02051
CM001231.1	392992	-4.27488	4.71841	MGG_02051
CM001236.1	1307660	-4.2729	4.71457	MGG_04278
CM001236.1	1307686	-4.27024	4.70938	MGG_04278
CM001231.1	393880	-4.27023	4.70936	MGG_02051
CM001231.1	197263	-4.26868	4.70634	MGG_15991
CM001231.1	197264	-4.26868	4.70634	MGG_15991
CM001231.1	197266	-4.26868	4.70634	MGG_15991
CM001231.1	198279	-4.26847	4.70594	MGG_15991
CM001231.1	197309	-4.2684	4.70579	MGG_15991
CM001231.1	393929	-4.26834	4.70568	MGG_02051
CM001236.1	1307390	-4.26795	4.70491	MGG_04278
CM001237.1	3309144	4.26758	4.70421	MGG_09589
CM001231.1	197304	-4.26756	4.70416	MGG_15991
CM001231.1	197297	-4.26755	4.70414	MGG_15991
CM001234.1	4540749	-4.26691	4.7029	MGG_17215
CM001236.1	1307469	-4.26624	4.70159	MGG_04278
CM001231.1	393824	-4.26608	4.70129	MGG_02051
CM001231.1	393927	-4.26571	4.70056	MGG_02051
CM001231.1	393919	-4.26523	4.69964	MGG_02051
CM001231.1	393480	-4.26499	4.69916	MGG_02051
CM001231.1	393928	-4.26351	4.69629	MGG_02051
CM001236.1	1307410	-4.26319	4.69566	MGG_04278
CM001236.1	1307411	-4.26295	4.69519	MGG_04278
CM001231.1	197387	-4.26231	4.69395	MGG_15991
CM001231.1	197397	-4.26231	4.69395	MGG_15991
CM001237.1	3309139	4.26222	4.69378	MGG_09589
CM001231.1	197402	-4.26208	4.69351	MGG_15991
CM001231.1	197399	-4.26207	4.69348	MGG_15991
CM001237.1	3309137	4.26181	4.69299	MGG_09589
CM001237.1	3309196	4.26172	4.6928	MGG_09589
CM001231.1	197382	-4.26084	4.69109	MGG_15991
CM001231.1	197380	-4.26081	4.69103	MGG_15991
CM001236.1	1307408	-4.26044	4.69032	MGG_04278
CM001231.1	393918	-4.25833	4.68622	MGG_02051
CM001236.1	3255414	-4.25818	4.68593	MGG_17776
CM001237.1	3310613	4.25809	4.68576	MGG_09589
CM001234.1	4541062	-4.25783	4.68524	MGG_17215
CM001236.1	3255371	-4.25762	4.68483	MGG_17776
CM001231.1	393888	-4.25752	4.68464	MGG_02051
CM001231.1	393425	-4.2571	4.68382	MGG_02051
CM001231.1	393902	-4.2569	4.68345	MGG_02051
CM001231.1	196995	-4.25508	4.67991	MGG_15991
CM001231.1	393384	-4.25476	4.67929	MGG_02051
CM001231.1	393375	-4.25467	4.67911	MGG_02051
CM001231.1	393923	-4.25464	4.67904	MGG_02051
CM001232.1	8245114	-4.25412	4.67805	MGG_15976
CM001231.1	393881	-4.25388	4.67758	MGG_02051
CM001231.1	196978	-4.25245	4.6748	MGG_15991
CM001231.1	196980	-4.25245	4.6748	MGG_15991
CM001236.1	1307664	-4.2523	4.67451	MGG_04278
CM001236.1	3255415	-4.25207	4.67406	MGG_17776
CM001236.1	3255417	-4.25206	4.67404	MGG_17776
CM001231.1	196982	-4.25194	4.67382	MGG_15991
CM001231.1	196977	-4.25167	4.67328	MGG_15991
CM001231.1	4925459	4.25134	4.67265	MGG_16333
CM001231.1	197030	-4.25093	4.67186	MGG_15991
CM001231.1	7719976	-4.2509	4.67179	MGG_08663
CM001231.1	197049	-4.25089	4.67178	MGG_15991
CM001231.1	7719986	-4.25084	4.67167	MGG_08663
CM001231.1	197043	-4.25079	4.67159	MGG_15991
CM001231.1	197051	-4.25076	4.67154	MGG_15991
CM001231.1	197060	-4.25076	4.67153	MGG_15991
CM001231.1	197036	-4.25075	4.67151	MGG_15991
CM001231.1	197042	-4.25075	4.6715	MGG_15991
CM001231.1	197046	-4.25074	4.67149	MGG_15991
CM001231.1	197044	-4.25074	4.67149	MGG_15991
CM001231.1	197038	-4.25073	4.67146	MGG_15991
CM001231.1	197025	-4.25069	4.67139	MGG_15991
CM001231.1	197033	-4.25066	4.67134	MGG_15991
CM001231.1	393818	-4.25062	4.67126	MGG_02051
CM001231.1	7787002	-4.25053	4.67108	MGG_08683
CM001231.1	196989	-4.25038	4.67079	MGG_15991
CM001237.1	3310640	4.2503	4.67064	MGG_09589
CM001236.1	3255379	-4.25008	4.6702	MGG_17776
CM001236.1	3255395	-4.25003	4.67011	MGG_17776
CM001237.1	3309757	4.24994	4.66994	MGG_09589
CM001236.1	1307400	-4.24991	4.66987	MGG_04278
CM001237.1	3310628	4.24965	4.66936	MGG_09589
CM001231.1	7719988	-4.24938	4.66885	MGG_08663
CM001231.1	7719979	-4.2492	4.66851	MGG_08663
CM001231.1	7719989	-4.24887	4.66785	MGG_08663
CM001231.1	7719992	-4.24876	4.66765	MGG_08663
CM001231.1	393396	-4.2486	4.66734	MGG_02051
CM001231.1	7720000	-4.24833	4.66681	MGG_08663
CM001231.1	393317	-4.24825	4.66667	MGG_02051
CM001231.1	7719991	-4.24815	4.66647	MGG_08663
CM001237.1	3309349	4.24749	4.66519	MGG_09589
CM001231.1	196999	-4.24742	4.66505	MGG_15991
CM001231.1	197006	-4.24742	4.66505	MGG_15991
CM001231.1	197012	-4.24738	4.66497	MGG_15991
CM001236.1	3255407	-4.24726	4.66475	MGG_17776
CM001231.1	197014	-4.24723	4.66468	MGG_15991
CM001232.1	8245042	-4.24702	4.66427	MGG_15976
CM001232.1	8245045	-4.24702	4.66427	MGG_15976
CM001236.1	1292828	-4.24698	4.66421	MGG_12203
CM001231.1	7719974	-4.24688	4.66401	MGG_08663
CM001231.1	196974	-4.24632	4.66292	MGG_15991
CM001231.1	393311	-4.24629	4.66286	MGG_02051
CM001231.1	196970	-4.24618	4.66265	MGG_15991
CM001231.1	7719997	-4.2461	4.66249	MGG_08663
CM001231.1	196997	-4.24595	4.6622	MGG_15991
CM001231.1	196964	-4.24575	4.66182	MGG_15991
CM001232.1	8244659	-4.24573	4.66177	MGG_15976
CM001232.1	8244668	-4.24573	4.66177	MGG_15976
CM001237.1	3309147	4.24517	4.6607	MGG_09589
CM001231.1	7719996	-4.24507	4.6605	MGG_08663
CM001231.1	393903	-4.24506	4.66048	MGG_02051
CM001237.1	3310636	4.24489	4.66015	MGG_09589
CM001231.1	393332	-4.24481	4.66	MGG_02051
CM001231.1	393334	-4.24481	4.66	MGG_02051
CM001231.1	393335	-4.24481	4.66	MGG_02051
CM001231.1	393330	-4.24467	4.65973	MGG_02051
CM001231.1	393377	-4.24451	4.65942	MGG_02051
CM001231.1	393381	-4.24451	4.65942	MGG_02051
CM001231.1	393314	-4.2435	4.65746	MGG_02051
CM001231.1	393893	-4.24319	4.65686	MGG_02051
CM001231.1	393889	-4.24274	4.65598	MGG_02051
CM001237.1	3310632	4.24259	4.6557	MGG_09589
CM001237.1	3309830	4.24257	4.65565	MGG_09589
CM001236.1	3255376	-4.24212	4.65478	MGG_17776
CM001237.1	3313105	4.24106	4.65274	MGG_09589
CM001231.1	393440	-4.24084	4.65231	MGG_02051
CM001231.1	393437	-4.24079	4.65222	MGG_02051
CM001231.1	393427	-4.24075	4.65214	MGG_02051
CM001231.1	7792424	-4.24049	4.65162	MGG_16549
CM001237.1	3310625	4.23937	4.64946	MGG_09589
CM001234.1	4540769	-4.23862	4.64802	MGG_17215
CM001236.1	1307416	-4.23862	4.64801	MGG_04278
CM001236.1	1307422	-4.23862	4.64801	MGG_04278
CM001236.1	1307424	-4.23862	4.64801	MGG_04278
CM001231.1	393477	-4.23851	4.6478	MGG_02051
CM001231.1	7793312	-4.23846	4.64771	MGG_16550
CM001236.1	1307402	-4.23815	4.64711	MGG_04278
CM001236.1	1292549	-4.237	4.64487	MGG_12203
CM001237.1	3309862	4.23626	4.64346	MGG_09589
CM001234.1	4540771	-4.23626	4.64346	MGG_17215
CM001234.1	4540774	-4.23616	4.64325	MGG_17215
CM001231.1	393393	-4.2361	4.64315	MGG_02051
CM001231.1	7793433	-4.23501	4.64104	MGG_16550
CM001231.1	393390	-4.23479	4.64061	MGG_02051
CM001231.1	198410	-4.23438	4.63981	MGG_15991
CM001231.1	7786989	-4.23402	4.63912	MGG_08683
CM001231.1	7720014	-4.23379	4.63868	MGG_08663
CM001237.1	3309788	4.23342	4.63796	MGG_09589
CM001231.1	393324	-4.23179	4.63482	MGG_02051
CM001234.1	4540789	-4.23131	4.63389	MGG_17215
CM001231.1	7720006	-4.23106	4.6334	MGG_08663
CM001231.1	7720012	-4.23081	4.63291	MGG_08663
CM001231.1	7720018	-4.23001	4.63137	MGG_08663
CM001237.1	3310645	4.22985	4.63106	MGG_09589
CM001237.1	3310612	4.22862	4.62869	MGG_09589
CM001237.1	3310049	4.22724	4.62603	MGG_09589
CM001231.1	393484	-4.227	4.62556	MGG_02051
CM001236.1	1307459	-4.22694	4.62546	MGG_04278
CM001231.1	393458	-4.22557	4.62281	MGG_02051
CM001236.1	1307447	-4.2251	4.6219	MGG_04278
CM001236.1	1307448	-4.2251	4.6219	MGG_04278
CM001236.1	1307435	-4.22494	4.6216	MGG_04278
CM001231.1	393416	-4.22469	4.6211	MGG_02051
CM001236.1	3256053	-4.22414	4.62004	MGG_17776
CM001231.1	393439	-4.224	4.61978	MGG_02051
CM001237.1	3310056	4.22392	4.61962	MGG_09589
CM001231.1	393303	-4.22375	4.6193	MGG_02051
CM001236.1	1307667	-4.22175	4.61545	MGG_04278
CM001236.1	1307668	-4.22175	4.61545	MGG_04278
CM001236.1	3256047	-4.22168	4.6153	MGG_17776
CM001236.1	1307444	-4.22146	4.61489	MGG_04278
CM001231.1	198092	-4.2187	4.60956	MGG_15991
CM001236.1	1307429	-4.21853	4.60925	MGG_04278
CM001231.1	198277	-4.21711	4.6065	MGG_15991
CM001231.1	198269	-4.21677	4.60584	MGG_15991
CM001231.1	198272	-4.21674	4.6058	MGG_15991
CM001231.1	198259	-4.21674	4.6058	MGG_15991
CM001231.1	198260	-4.21674	4.6058	MGG_15991
CM001237.1	3309772	4.21648	4.6053	MGG_09589
CM001231.1	198264	-4.21637	4.60508	MGG_15991
CM001237.1	3310699	4.21614	4.60464	MGG_09589
CM001231.1	7793331	-4.21516	4.60276	MGG_16550
CM001236.1	1307434	-4.21516	4.60275	MGG_04278
CM001231.1	198257	-4.21462	4.60171	MGG_15991
CM001237.1	3309740	4.21408	4.60068	MGG_09589
CM001231.1	198253	-4.21376	4.60006	MGG_15991
CM001231.1	198243	-4.21372	4.59998	MGG_15991
CM001231.1	198251	-4.2137	4.59995	MGG_15991
CM001231.1	198237	-4.21339	4.59935	MGG_15991
CM001231.1	198236	-4.21325	4.59909	MGG_15991
CM001231.1	198240	-4.21252	4.59767	MGG_15991
CM001237.1	3309743	4.21204	4.59676	MGG_09589
CM001236.1	1307396	-4.21195	4.59658	MGG_04278
CM001231.1	393445	-4.21112	4.59498	MGG_02051
CM001237.1	3309652	4.21074	4.59425	MGG_09589
CM001237.1	3309795	4.2107	4.59418	MGG_09589
CM001237.1	3309807	4.2107	4.59418	MGG_09589
CM001236.1	1307442	-4.21032	4.59345	MGG_04278
CM001231.1	197247	-4.20851	4.58997	MGG_15991
CM001231.1	197252	-4.20841	4.58977	MGG_15991
CM001237.1	3309817	4.2084	4.58974	MGG_09589
CM001231.1	197249	-4.20816	4.58929	MGG_15991
CM001231.1	197257	-4.20728	4.58761	MGG_15991
CM001231.1	197255	-4.20721	4.58747	MGG_15991
CM001236.1	1307432	-4.20693	4.58692	MGG_04278
CM001237.1	3309040	4.20652	4.58615	MGG_09589
CM001231.1	393398	-4.20636	4.58583	MGG_02051
CM001231.1	393399	-4.20636	4.58583	MGG_02051
CM001231.1	393411	-4.20636	4.58583	MGG_02051
CM001231.1	393412	-4.20636	4.58583	MGG_02051
CM001231.1	393423	-4.2061	4.58534	MGG_02051
CM001237.1	3309470	4.20602	4.58518	MGG_09589
CM001236.1	1292769	-4.20601	4.58517	MGG_12203
CM001231.1	393420	-4.20592	4.585	MGG_02051
CM001236.1	1307446	-4.20586	4.58487	MGG_04278
CM001236.1	1307393	-4.20564	4.58444	MGG_04278
CM001236.1	1307394	-4.20564	4.58444	MGG_04278
CM001237.1	3310766	4.20411	4.58151	MGG_09589
CM001231.1	393731	-4.20278	4.57895	MGG_02051
CM001231.1	393741	-4.20278	4.57895	MGG_02051
CM001231.1	393744	-4.20278	4.57895	MGG_02051
CM001231.1	393708	-4.20273	4.57887	MGG_02051
CM001231.1	393714	-4.20273	4.57887	MGG_02051
CM001231.1	393715	-4.20273	4.57887	MGG_02051
CM001231.1	393721	-4.20273	4.57887	MGG_02051
CM001231.1	393722	-4.20273	4.57887	MGG_02051
CM001231.1	393728	-4.20273	4.57887	MGG_02051
CM001231.1	393729	-4.20253	4.57848	MGG_02051
CM001231.1	393684	-4.20253	4.57848	MGG_02051
CM001231.1	393678	-4.20248	4.57839	MGG_02051
CM001231.1	7790001	-4.20237	4.57818	MGG_08684
CM001236.1	1307453	-4.20207	4.5776	MGG_04278
CM001237.1	3310697	4.20193	4.57734	MGG_09589
CM001237.1	3310706	4.20185	4.57717	MGG_09589
CM001231.1	393693	-4.19986	4.57335	MGG_02051
CM001231.1	393700	-4.19986	4.57335	MGG_02051
CM001237.1	3310040	4.1989	4.57153	MGG_09589
CM001231.1	393707	-4.19854	4.57083	MGG_02051
CM001231.1	393686	-4.19854	4.57082	MGG_02051
CM001236.1	1307456	-4.19818	4.57014	MGG_04278
CM001234.1	4540754	-4.19817	4.57011	MGG_17215
CM001234.1	4540767	-4.19812	4.57002	MGG_17215
CM001231.1	393462	-4.19748	4.5688	MGG_02051
CM001231.1	393464	-4.19748	4.5688	MGG_02051
CM001231.1	393471	-4.19748	4.5688	MGG_02051
CM001237.1	3309352	4.19721	4.56828	MGG_09589
CM001236.1	1307454	-4.19705	4.56798	MGG_04278
CM001237.1	3309646	4.19664	4.56719	MGG_09589
CM001234.1	4905258	4.19533	4.56467	MGG_13607
CM001234.1	4905261	4.19454	4.56317	MGG_13607
CM001231.1	7793392	-4.19419	4.56249	MGG_16550
CM001237.1	3309326	4.19317	4.56054	MGG_09589
CM001237.1	3310693	4.19296	4.56013	MGG_09589
CM001237.1	3310891	4.19283	4.55989	MGG_09589
CM001237.1	3309736	4.19281	4.55985	MGG_09589
CM001231.1	7792428	-4.19206	4.5584	MGG_16549
CM001231.1	7792437	-4.19206	4.5584	MGG_16549
CM001231.1	7792452	-4.19206	4.5584	MGG_16549
CM001237.1	3308936	4.19122	4.55681	MGG_09589
CM001237.1	3309599	4.19111	4.55659	MGG_09589
CM001231.1	7793356	-4.1905	4.55543	MGG_16550
CM001237.1	3309902	4.19036	4.55515	MGG_09589
CM001231.1	7719820	-4.18915	4.55283	MGG_08663
CM001231.1	393362	-4.18901	4.55258	MGG_02051
CM001231.1	393369	-4.18893	4.55242	MGG_02051
CM001231.1	393370	-4.18893	4.55242	MGG_02051
CM001231.1	393366	-4.18889	4.55234	MGG_02051
CM001231.1	393357	-4.18884	4.55224	MGG_02051
CM001231.1	393373	-4.18869	4.55196	MGG_02051
CM001231.1	393338	-4.18841	4.55143	MGG_02051
CM001231.1	393339	-4.18841	4.55143	MGG_02051
CM001236.1	1307650	-4.18756	4.54979	MGG_04278
CM001236.1	1307647	-4.18749	4.54966	MGG_04278
CM001236.1	1307648	-4.18728	4.54926	MGG_04278
CM001231.1	197813	-4.18713	4.54898	MGG_15991
CM001234.1	4905254	4.1871	4.54893	MGG_13607
CM001236.1	1307653	-4.18704	4.54881	MGG_04278
CM001231.1	393342	-4.18658	4.54793	MGG_02051
CM001231.1	393344	-4.18658	4.54793	MGG_02051
CM001236.1	1307643	-4.18638	4.54754	MGG_04278
CM001231.1	7719822	-4.18637	4.54752	MGG_08663
CM001231.1	393826	-4.18517	4.54523	MGG_02051
CM001231.1	393844	-4.18517	4.54523	MGG_02051
CM001231.1	393846	-4.18517	4.54523	MGG_02051
CM001231.1	393847	-4.18517	4.54523	MGG_02051
CM001231.1	393858	-4.18517	4.54523	MGG_02051
CM001231.1	393864	-4.18517	4.54523	MGG_02051
CM001231.1	393872	-4.18517	4.54523	MGG_02051
CM001231.1	393874	-4.18517	4.54523	MGG_02051
CM001231.1	393875	-4.18517	4.54523	MGG_02051
CM001237.1	3308925	4.18265	4.54041	MGG_09589
CM001231.1	7719787	-4.18006	4.53547	MGG_08663
CM001237.1	3308963	4.17987	4.53509	MGG_09589
CM001237.1	3309011	4.17967	4.53472	MGG_09589
CM001237.1	3310020	4.17906	4.53356	MGG_09589
CM001236.1	1307630	-4.17905	4.53354	MGG_04278
CM001234.1	4540779	-4.17901	4.53345	MGG_17215
CM001237.1	3310820	4.17867	4.53281	MGG_09589
CM001231.1	7793299	-4.17811	4.53174	MGG_16550
CM001231.1	7793303	-4.17811	4.53174	MGG_16550
CM001231.1	7793305	-4.17811	4.53174	MGG_16550
CM001237.1	3313157	4.17733	4.53026	MGG_09589
CM001237.1	3308884	4.1773	4.53019	MGG_09589
CM001237.1	3310581	4.17704	4.52971	MGG_09589
CM001234.1	4540777	-4.17685	4.52933	MGG_17215
CM001237.1	3310803	4.17681	4.52925	MGG_09589
CM001231.1	198407	-4.17647	4.5286	MGG_15991
CM001237.1	3310715	4.17606	4.52783	MGG_09589
CM001237.1	3309931	4.176	4.5277	MGG_09589
CM001237.1	3309968	4.176	4.5277	MGG_09589
CM001237.1	3309882	4.17579	4.5273	MGG_09589
CM001237.1	3309888	4.17579	4.5273	MGG_09589
CM001237.1	3309469	4.17513	4.52604	MGG_09589
CM001237.1	3310753	4.17469	4.5252	MGG_09589
CM001237.1	3310889	4.17405	4.524	MGG_09589
CM001237.1	3308912	4.17391	4.52373	MGG_09589
CM001236.1	1307384	-4.17376	4.52343	MGG_04278
CM001237.1	3310760	4.17369	4.52331	MGG_09589
CM001237.1	3310848	4.17355	4.52303	MGG_09589
CM001237.1	3310877	4.17322	4.52241	MGG_09589
CM001237.1	3310733	4.17311	4.5222	MGG_09589
CM001237.1	3309461	4.17301	4.52201	MGG_09589
CM001237.1	3308977	4.17249	4.52102	MGG_09589
CM001237.1	3309269	4.17214	4.52034	MGG_09589
CM001237.1	3309029	4.1717	4.5195	MGG_09589
CM001237.1	3310729	4.17157	4.51927	MGG_09589
CM001237.1	3310868	4.1708	4.5178	MGG_09589
CM001237.1	3310887	4.17064	4.51749	MGG_09589
CM001231.1	7719826	-4.17052	4.51726	MGG_08663
CM001237.1	3310882	4.17032	4.51689	MGG_09589
CM001231.1	7719823	-4.16961	4.51553	MGG_08663
CM001237.1	3310811	4.16938	4.51509	MGG_09589
CM001231.1	198284	-4.16854	4.51349	MGG_15991
CM001231.1	198289	-4.16854	4.51349	MGG_15991
CM001234.1	4905264	4.16851	4.51343	MGG_13607
CM001234.1	4905267	4.16851	4.51343	MGG_13607
CM001231.1	198291	-4.16838	4.51318	MGG_15991
CM001237.1	3310767	4.16774	4.51197	MGG_09589
CM001231.1	198308	-4.16765	4.51179	MGG_15991
CM001237.1	3309207	4.16706	4.51068	MGG_09589
CM001231.1	198345	-4.16686	4.51028	MGG_15991
CM001231.1	198300	-4.16675	4.51007	MGG_15991
CM001231.1	198347	-4.16673	4.51005	MGG_15991
CM001231.1	198304	-4.16655	4.5097	MGG_15991
CM001231.1	198292	-4.16646	4.50953	MGG_15991
CM001231.1	198355	-4.16646	4.50952	MGG_15991
CM001231.1	198350	-4.16643	4.50946	MGG_15991
CM001231.1	198378	-4.16626	4.50914	MGG_15991
CM001231.1	198374	-4.16622	4.50906	MGG_15991
CM001231.1	198358	-4.16619	4.50901	MGG_15991
CM001231.1	198360	-4.16616	4.50895	MGG_15991
CM001231.1	7719827	-4.16564	4.50797	MGG_08663
CM001237.1	3308874	4.16555	4.50779	MGG_09589
CM001231.1	7719785	-4.16529	4.5073	MGG_08663
CM001237.1	3308981	4.16457	4.50594	MGG_09589
CM001236.1	1307632	-4.16428	4.50538	MGG_04278
CM001236.1	1307462	-4.16341	4.50373	MGG_04278
CM001237.1	3310048	4.16297	4.50289	MGG_09589
CM001231.1	7719868	-4.16263	4.50224	MGG_08663
CM001237.1	3308989	4.16233	4.50166	MGG_09589
CM001237.1	3310592	4.16194	4.50092	MGG_09589
CM001236.1	1307385	-4.16155	4.50019	MGG_04278
CM001237.1	3309049	4.16136	4.49982	MGG_09589
CM001231.1	7719866	-4.16125	4.49961	MGG_08663
CM001237.1	3309700	4.16124	4.49959	MGG_09589
CM001237.1	3310892	4.16048	4.49815	MGG_09589
CM001237.1	3310976	4.16005	4.49732	MGG_09589
CM001231.1	393958	-4.15999	4.49722	MGG_02051
CM001231.1	393964	-4.15999	4.49722	MGG_02051
CM001231.1	393938	-4.15995	4.49713	MGG_02051
CM001231.1	393951	-4.1599	4.49705	MGG_02051
CM001231.1	393939	-4.15985	4.49696	MGG_02051
CM001231.1	393956	-4.15985	4.49696	MGG_02051
CM001231.1	7719803	-4.15933	4.49596	MGG_08663
CM001236.1	1307478	-4.1593	4.4959	MGG_04278
CM001231.1	7719865	-4.15879	4.49494	MGG_08663
CM001231.1	7719848	-4.15867	4.49471	MGG_08663
CM001231.1	7719877	-4.15862	4.49461	MGG_08663
CM001231.1	197845	-4.15823	4.49387	MGG_15991
CM001231.1	197827	-4.15815	4.49372	MGG_15991
CM001231.1	7719849	-4.15797	4.49337	MGG_08663
CM001231.1	198405	-4.15785	4.49315	MGG_15991
CM001237.1	3313174	4.15778	4.49302	MGG_09589
CM001237.1	3310840	4.15765	4.49278	MGG_09589
CM001231.1	7719775	-4.1574	4.4923	MGG_08663
CM001237.1	3309910	4.15705	4.49163	MGG_09589
CM001231.1	198098	-4.15702	4.49157	MGG_15991
CM001231.1	7719850	-4.15682	4.49118	MGG_08663
CM001231.1	7719859	-4.15665	4.49086	MGG_08663
CM001231.1	7719858	-4.15645	4.49048	MGG_08663
CM001237.1	3310771	4.15639	4.49037	MGG_09589
CM001231.1	7719862	-4.156	4.48963	MGG_08663
CM001231.1	7719851	-4.15577	4.4892	MGG_08663
CM001231.1	7719856	-4.15566	4.48899	MGG_08663
CM001231.1	7719863	-4.15536	4.48841	MGG_08663
CM001231.1	7719838	-4.15379	4.48544	MGG_08663
CM001237.1	3309977	4.15289	4.48372	MGG_09589
CM001237.1	3309992	4.15276	4.48348	MGG_09589
CM001231.1	7719817	-4.15237	4.48275	MGG_08663
CM001237.1	3309632	4.15101	4.48015	MGG_09589
CM001237.1	3309640	4.15101	4.48015	MGG_09589
CM001231.1	7719814	-4.15075	4.47967	MGG_08663
CM001231.1	197831	-4.15037	4.47894	MGG_15991
CM001237.1	3309446	4.14929	4.4769	MGG_09589
CM001231.1	7719808	-4.14883	4.47602	MGG_08663
CM001232.1	8246351	-4.14866	4.47569	MGG_15976
CM001237.1	3309210	4.14846	4.47532	MGG_09589
CM001234.1	4540739	-4.1482	4.47483	MGG_17215
CM001231.1	7719765	-4.14811	4.47465	MGG_08663
CM001231.1	7793437	-4.14811	4.47465	MGG_16550
CM001236.1	1307461	-4.14801	4.47447	MGG_04278
CM001231.1	7719770	-4.14793	4.47432	MGG_08663
CM001237.1	3308935	4.14766	4.4738	MGG_09589
CM001231.1	7719769	-4.14749	4.47348	MGG_08663
CM001237.1	3309254	4.14717	4.47287	MGG_09589
CM001237.1	3309255	4.14717	4.47287	MGG_09589
CM001236.1	1307639	-4.14714	4.47282	MGG_04278
CM001231.1	6830115	-4.14711	4.47276	MGG_14540
CM001231.1	198093	-4.14674	4.47206	MGG_15991
CM001237.1	3309055	4.14667	4.47192	MGG_09589
CM001237.1	3308553	4.14581	4.47029	MGG_09589
CM001237.1	3308854	4.14554	4.46978	MGG_09589
CM001234.1	4905275	4.14522	4.46918	MGG_13607
CM001231.1	197785	-4.14483	4.46843	MGG_15991
CM001234.1	4905239	4.14238	4.4638	MGG_13607
CM001237.1	3308801	4.14189	4.46287	MGG_09589
CM001237.1	3309290	4.14169	4.46249	MGG_09589
CM001237.1	3309311	4.14169	4.46249	MGG_09589
CM001237.1	3309484	4.14117	4.4615	MGG_09589
CM001237.1	3309490	4.14117	4.4615	MGG_09589
CM001231.1	198097	-4.14024	4.45974	MGG_15991
CM001231.1	7792418	-4.14007	4.45942	MGG_16549
CM001231.1	7719802	-4.13984	4.45898	MGG_08663
CM001237.1	3313268	4.13923	4.45782	MGG_09589
CM001231.1	7719793	-4.13906	4.45751	MGG_08663
CM001237.1	3309566	4.13833	4.45614	MGG_09589
CM001231.1	7719790	-4.13833	4.45612	MGG_08663
CM001234.1	4540746	-4.13817	4.45582	MGG_17215
CM001231.1	7786839	-4.13767	4.45487	MGG_08683
CM001237.1	3309368	4.13763	4.4548	MGG_09589
CM001237.1	3310893	4.13758	4.45472	MGG_09589
CM001237.1	3310216	4.13734	4.45426	MGG_09589
CM001237.1	3313216	4.13643	4.45253	MGG_09589
CM001237.1	3308900	4.13554	4.45084	MGG_09589
CM001234.1	4905240	4.13436	4.44862	MGG_13607
CM001237.1	3310151	4.13373	4.44743	MGG_09589
CM001237.1	3310103	4.1328	4.44567	MGG_09589
CM001234.1	4540745	-4.13264	4.44537	MGG_17215
CM001231.1	7793442	-4.13231	4.44474	MGG_16550
CM001234.1	4905243	4.13223	4.44458	MGG_13607
CM001234.1	4905216	4.13218	4.4445	MGG_13607
CM001237.1	3311827	4.13191	4.44398	MGG_09589
CM001234.1	4905225	4.13136	4.44295	MGG_13607
CM001237.1	3313148	4.1313	4.44284	MGG_09589
CM001234.1	4905237	4.13086	4.442	MGG_13607
CM001237.1	3310169	4.12996	4.44031	MGG_09589
CM001236.1	1307465	-4.12994	4.44027	MGG_04278
CM001236.1	1307464	-4.12987	4.44013	MGG_04278
CM001237.1	3308525	4.12982	4.44003	MGG_09589
CM001237.1	3313182	4.12898	4.43846	MGG_09589
CM001234.1	4905188	4.12849	4.43753	MGG_13607
CM001234.1	4905189	4.12849	4.43753	MGG_13607
CM001237.1	3311799	4.12825	4.43708	MGG_09589
CM001237.1	3308887	4.12771	4.43606	MGG_09589
CM001237.1	3308893	4.12771	4.43606	MGG_09589
CM001232.1	8244413	-4.12763	4.43591	MGG_15976
CM001232.1	8244423	-4.12763	4.43591	MGG_15976
CM001232.1	8244427	-4.12763	4.43591	MGG_15976
CM001232.1	8244638	-4.12763	4.43591	MGG_15976
CM001232.1	8244649	-4.12763	4.43591	MGG_15976
CM001236.1	1307473	-4.1274	4.43546	MGG_04278
CM001236.1	1307472	-4.12633	4.43345	MGG_04278
CM001231.1	7792296	-4.12551	4.43191	MGG_16549
CM001237.1	3310081	4.1255	4.43188	MGG_09589
CM001234.1	4905219	4.12525	4.43141	MGG_13607
CM001237.1	3310106	4.12493	4.4308	MGG_09589
CM001237.1	3313210	4.12462	4.43022	MGG_09589
CM001237.1	3308908	4.12433	4.42968	MGG_09589
CM001234.1	4905201	4.12395	4.42895	MGG_13607
CM001236.1	1307498	-4.12394	4.42894	MGG_04278
CM001237.1	3310069	4.12368	4.42845	MGG_09589
CM001234.1	4905204	4.12282	4.42682	MGG_13607
CM001237.1	3309419	4.12216	4.42558	MGG_09589
CM001237.1	3309421	4.12216	4.42558	MGG_09589
CM001237.1	3310102	4.12196	4.42519	MGG_09589
CM001236.1	1307503	-4.12125	4.42386	MGG_04278
CM001234.1	4905207	4.12121	4.42379	MGG_13607
CM001234.1	4905200	4.12066	4.42275	MGG_13607
CM001237.1	3310969	4.12049	4.42242	MGG_09589
CM001234.1	4540734	-4.11996	4.42144	MGG_17215
CM001237.1	3313123	4.11968	4.42091	MGG_09589
CM001236.1	1307495	-4.11925	4.42009	MGG_04278
CM001237.1	3311809	4.11876	4.41917	MGG_09589
CM001234.1	4540999	-4.11841	4.4185	MGG_17215
CM001236.1	1307387	-4.11818	4.41807	MGG_04278
CM001237.1	3309596	4.11801	4.41776	MGG_09589
CM001231.1	7719760	-4.11785	4.41745	MGG_08663
CM001237.1	3313274	4.11745	4.41671	MGG_09589
CM001231.1	198203	-4.11742	4.41664	MGG_15991
CM001231.1	198197	-4.11699	4.41584	MGG_15991
CM001237.1	3309356	4.11693	4.41573	MGG_09589
CM001231.1	198105	-4.11655	4.415	MGG_15991
CM001234.1	4540718	-4.11473	4.41158	MGG_17215
CM001231.1	197824	-4.11451	4.41116	MGG_15991
CM001231.1	198200	-4.11437	4.41091	MGG_15991
CM001231.1	198201	-4.11423	4.41064	MGG_15991
CM001234.1	4540736	-4.1141	4.4104	MGG_17215
CM001237.1	3311811	4.11404	4.41028	MGG_09589
CM001237.1	3309584	4.11253	4.40743	MGG_09589
CM001234.1	4541041	-4.11176	4.40599	MGG_17215
CM001231.1	197855	-4.11013	4.40293	MGG_15991
CM001231.1	392552	-4.10977	4.40225	MGG_02050
CM001237.1	3308477	4.1088	4.40043	MGG_09589
CM001237.1	3308723	4.10802	4.39895	MGG_09589
CM001237.1	3308481	4.10785	4.39863	MGG_09589
CM001231.1	7793440	-4.10762	4.3982	MGG_16550
CM001237.1	3310157	4.10742	4.39783	MGG_09589
CM001231.1	197996	-4.10601	4.39518	MGG_15991
CM001237.1	3311032	4.10542	4.39406	MGG_09589
CM001231.1	197429	-4.10468	4.39267	MGG_15991
CM001236.1	3255320	-4.10347	4.3904	MGG_17776
CM001236.1	3255322	-4.10345	4.39036	MGG_17776
CM001231.1	392554	-4.10317	4.38985	MGG_02050
CM001237.1	3310965	4.10149	4.3867	MGG_09589
CM001237.1	3312172	4.10122	4.38618	MGG_09589
CM001237.1	3312780	4.10062	4.38506	MGG_09589
CM001237.1	3312785	4.10047	4.38477	MGG_09589
CM001237.1	3308554	4.09989	4.38368	MGG_09589
CM001237.1	3310173	4.09931	4.38259	MGG_09589
CM001234.1	4540728	-4.0991	4.3822	MGG_17215
CM001237.1	3308447	4.09863	4.38132	MGG_09589
CM001237.1	3311813	4.0984	4.38089	MGG_09589
CM001237.1	3308711	4.09789	4.37993	MGG_09589
CM001237.1	3308742	4.09775	4.37968	MGG_09589
CM001237.1	3310985	4.09703	4.37833	MGG_09589
CM001237.1	3313237	4.09641	4.37716	MGG_09589
CM001237.1	3311026	4.09515	4.37479	MGG_09589
CM001237.1	3311791	4.09455	4.37366	MGG_09589
CM001236.1	1307491	-4.09437	4.37334	MGG_04278
CM001237.1	3310954	4.0941	4.37283	MGG_09589
CM001237.1	3310948	4.0937	4.37207	MGG_09589
CM001237.1	3312152	4.09366	4.372	MGG_09589
CM001237.1	3310901	4.09342	4.37155	MGG_09589
CM001237.1	3310940	4.09305	4.37087	MGG_09589
CM001237.1	3310900	4.09259	4.37	MGG_09589
CM001231.1	6830100	-4.09253	4.36989	MGG_14540
CM001236.1	3256059	-4.09228	4.36941	MGG_17776
CM001237.1	3308485	4.0922	4.36926	MGG_09589
CM001231.1	197764	-4.09204	4.36897	MGG_15991
CM001231.1	197775	-4.09186	4.36864	MGG_15991
CM001231.1	197750	-4.09171	4.36835	MGG_15991
CM001231.1	197761	-4.09151	4.36797	MGG_15991
CM001237.1	3311786	4.09116	4.36732	MGG_09589
CM001231.1	197777	-4.09102	4.36706	MGG_15991
CM001237.1	3308555	4.09094	4.36691	MGG_09589
CM001231.1	197753	-4.09092	4.36687	MGG_15991
CM001237.1	3312339	4.09081	4.36666	MGG_09589
CM001237.1	3312340	4.09081	4.36666	MGG_09589
CM001237.1	3312153	4.09072	4.36649	MGG_09589
CM001236.1	1307482	-4.09071	4.36648	MGG_04278
CM001234.1	4541070	-4.09069	4.36645	MGG_17215
CM001231.1	199031	-4.09012	4.36536	MGG_15991
CM001236.1	1307488	-4.08968	4.36455	MGG_04278
CM001236.1	1307486	-4.08954	4.36429	MGG_04278
CM001237.1	3310934	4.08936	4.36394	MGG_09589
CM001237.1	3310961	4.08927	4.36378	MGG_09589
CM001236.1	1307382	-4.08749	4.36044	MGG_04278
CM001236.1	1307375	-4.08716	4.35983	MGG_04278
CM001237.1	3308826	4.08701	4.35955	MGG_09589
CM001237.1	3312143	4.08646	4.35851	MGG_09589
CM001231.1	197856	-4.08635	4.35831	MGG_15991
CM001237.1	3312065	4.08598	4.35762	MGG_09589
CM001237.1	3312666	4.08556	4.35684	MGG_09589
CM001237.1	3312263	4.08533	4.35641	MGG_09589
CM001237.1	3312754	4.08516	4.35609	MGG_09589
CM001237.1	3312255	4.08501	4.3558	MGG_09589
CM001237.1	3312341	4.08428	4.35444	MGG_09589
CM001237.1	3308435	4.08413	4.35417	MGG_09589
CM001234.1	4905277	4.0833	4.35261	MGG_13607
CM001231.1	197808	-4.08239	4.35091	MGG_15991
CM001237.1	3312651	4.08225	4.35065	MGG_09589
CM001237.1	3311552	4.08215	4.35047	MGG_09589
CM001231.1	197797	-4.08204	4.35026	MGG_15991
CM001231.1	197810	-4.0818	4.34981	MGG_15991
CM001237.1	3311742	4.08178	4.34977	MGG_09589
CM001236.1	1307378	-4.08104	4.34839	MGG_04278
CM001236.1	1307641	-4.08063	4.34762	MGG_04278
CM001237.1	3311015	4.08041	4.3472	MGG_09589
CM001237.1	3308730	4.07969	4.34586	MGG_09589
CM001237.1	3308733	4.07969	4.34586	MGG_09589
CM001237.1	3312413	4.07889	4.34437	MGG_09589
CM001237.1	3310987	4.07845	4.34355	MGG_09589
CM001234.1	4905288	4.07821	4.3431	MGG_13607
CM001231.1	198211	-4.07804	4.34279	MGG_15991
CM001231.1	198215	-4.07804	4.34279	MGG_15991
CM001231.1	198221	-4.07797	4.34266	MGG_15991
CM001231.1	198217	-4.07759	4.34195	MGG_15991
CM001237.1	3312414	4.0774	4.34158	MGG_09589
CM001236.1	3256055	-4.07713	4.34108	MGG_17776
CM001237.1	3311851	4.07641	4.33973	MGG_09589
CM001237.1	3311839	4.07597	4.33892	MGG_09589
CM001237.1	3311850	4.0757	4.33842	MGG_09589
CM001231.1	197848	-4.07515	4.33738	MGG_15991
CM001231.1	197850	-4.07503	4.33716	MGG_15991
CM001231.1	197851	-4.07503	4.33716	MGG_15991
CM001237.1	3312176	4.0749	4.33691	MGG_09589
CM001237.1	3312267	4.07363	4.33456	MGG_09589
CM001237.1	3310999	4.07358	4.33447	MGG_09589
CM001237.1	3311834	4.07351	4.33433	MGG_09589
CM001237.1	3312755	4.07342	4.33416	MGG_09589
CM001237.1	3308445	4.07338	4.33408	MGG_09589
CM001237.1	3311973	4.07302	4.33342	MGG_09589
CM001237.1	3311969	4.07281	4.33303	MGG_09589
CM001231.1	392800	-4.07159	4.33074	MGG_02050
CM001237.1	3311963	4.07154	4.33065	MGG_09589
CM001237.1	3312212	4.07098	4.32961	MGG_09589
CM001231.1	7792335	-4.07088	4.32942	MGG_16549
CM001237.1	3312353	4.07059	4.32888	MGG_09589
CM001237.1	3311593	4.07048	4.32868	MGG_09589
CM001237.1	3311761	4.07013	4.32803	MGG_09589
CM001234.1	4541009	-4.0701	4.32797	MGG_17215
CM001234.1	4541056	-4.06965	4.32712	MGG_17215
CM001234.1	4541011	-4.06932	4.32651	MGG_17215
CM001234.1	4541016	-4.06932	4.32651	MGG_17215
CM001237.1	3312389	4.06921	4.32632	MGG_09589
CM001237.1	3313034	4.06918	4.32626	MGG_09589
CM001234.1	4541054	-4.06917	4.32623	MGG_17215
CM001234.1	4541050	-4.06897	4.32586	MGG_17215
CM001237.1	3312586	4.06851	4.32501	MGG_09589
CM001237.1	3313049	4.06828	4.32458	MGG_09589
CM001236.1	3255362	-4.068	4.32405	MGG_17776
CM001231.1	6830108	-4.06776	4.32361	MGG_14540
CM001237.1	3311953	4.06751	4.32315	MGG_09589
CM001237.1	3313081	4.06748	4.32308	MGG_09589
CM001234.1	4541008	-4.06684	4.32189	MGG_17215
CM001234.1	4541002	-4.06683	4.32187	MGG_17215
CM001237.1	3312221	4.06674	4.3217	MGG_09589
CM001231.1	197227	-4.06639	4.32105	MGG_15991
CM001237.1	3311045	4.06636	4.32099	MGG_09589
CM001237.1	3311040	4.06633	4.32094	MGG_09589
CM001237.1	3311663	4.06627	4.32083	MGG_09589
CM001231.1	7792337	-4.06614	4.32058	MGG_16549
CM001231.1	7792338	-4.06614	4.32058	MGG_16549
CM001237.1	3312386	4.06597	4.32027	MGG_09589
CM001237.1	3312743	4.06565	4.31967	MGG_09589
CM001237.1	3311672	4.06564	4.31965	MGG_09589
CM001231.1	7792342	-4.0656	4.31959	MGG_16549
CM001237.1	3311971	4.06469	4.31788	MGG_09589
CM001231.1	6830064	-4.06464	4.31779	MGG_14540
CM001231.1	6830069	-4.06433	4.31721	MGG_14540
CM001231.1	6830080	-4.06427	4.31711	MGG_14540
CM001237.1	3312393	4.06343	4.31555	MGG_09589
CM001237.1	3312365	4.06314	4.31501	MGG_09589
CM001237.1	3312185	4.06304	4.31482	MGG_09589
CM001237.1	3311170	4.063	4.31474	MGG_09589
CM001237.1	3313112	4.06272	4.31422	MGG_09589
CM001237.1	3312404	4.06266	4.31412	MGG_09589
CM001237.1	3311171	4.06256	4.31393	MGG_09589
CM001231.1	7792382	-4.06247	4.31375	MGG_16549
CM001231.1	7792384	-4.06247	4.31375	MGG_16549
CM001231.1	7792386	-4.06247	4.31375	MGG_16549
CM001237.1	3311150	4.06162	4.31217	MGG_09589
CM001231.1	7792416	-4.06157	4.31208	MGG_16549
CM001237.1	3312309	4.06124	4.31147	MGG_09589
CM001237.1	3312225	4.06093	4.31089	MGG_09589
CM001231.1	7792387	-4.06079	4.31063	MGG_16549
CM001231.1	7792395	-4.06079	4.31063	MGG_16549
CM001231.1	7792396	-4.06079	4.31063	MGG_16549
CM001231.1	7792398	-4.06079	4.31063	MGG_16549
CM001237.1	3313080	4.06018	4.30949	MGG_09589
CM001231.1	7792407	-4.05981	4.30881	MGG_16549
CM001231.1	7792411	-4.05981	4.30881	MGG_16549
CM001231.1	7792348	-4.05931	4.30788	MGG_16549
CM001231.1	7792350	-4.05931	4.30788	MGG_16549
CM001231.1	7792353	-4.05931	4.30788	MGG_16549
CM001231.1	7792358	-4.05931	4.30788	MGG_16549
CM001231.1	7792368	-4.05931	4.30788	MGG_16549
CM001231.1	7792377	-4.05931	4.30788	MGG_16549
CM001237.1	3311229	4.05902	4.30734	MGG_09589
CM001231.1	197228	-4.05886	4.30704	MGG_15991
CM001231.1	197241	-4.0588	4.30692	MGG_15991
CM001237.1	3313486	4.05848	4.30633	MGG_09589
CM001237.1	3314370	4.05847	4.30631	MGG_09589
CM001237.1	3313462	4.0582	4.30581	MGG_09589
CM001237.1	3311690	4.05792	4.30529	MGG_09589
CM001237.1	3312668	4.0579	4.30525	MGG_09589
CM001237.1	3311897	4.05782	4.30511	MGG_09589
CM001237.1	3311269	4.05702	4.30362	MGG_09589
CM001237.1	3314358	4.05663	4.30289	MGG_09589
CM001237.1	3312686	4.05655	4.30275	MGG_09589
CM001237.1	3312274	4.05618	4.30206	MGG_09589
CM001237.1	3311368	4.05568	4.30113	MGG_09589
CM001237.1	3313100	4.05568	4.30112	MGG_09589
CM001237.1	3312247	4.05562	4.30101	MGG_09589
CM001237.1	3311950	4.05478	4.29945	MGG_09589
CM001237.1	3312689	4.05472	4.29935	MGG_09589
CM001237.1	3311220	4.05403	4.29806	MGG_09589
CM001237.1	3311192	4.05384	4.29771	MGG_09589
CM001237.1	3312002	4.05327	4.29665	MGG_09589
CM001237.1	3311243	4.05266	4.29552	MGG_09589
CM001237.1	3312061	4.0518	4.29393	MGG_09589
CM001231.1	7792305	-4.05158	4.29352	MGG_16549
CM001237.1	3311212	4.05137	4.29312	MGG_09589
CM001231.1	197213	-4.05039	4.2913	MGG_15991
CM001231.1	197206	-4.05037	4.29126	MGG_15991
CM001231.1	198187	-4.05034	4.29122	MGG_15991
CM001231.1	198188	-4.05034	4.29122	MGG_15991
CM001231.1	198189	-4.05034	4.29122	MGG_15991
CM001231.1	198194	-4.05034	4.29122	MGG_15991
CM001231.1	197081	-4.05027	4.29107	MGG_15991
CM001237.1	3313046	4.05026	4.29106	MGG_09589
CM001231.1	198195	-4.05025	4.29105	MGG_15991
CM001231.1	197223	-4.05025	4.29104	MGG_15991
CM001231.1	198125	-4.05006	4.29068	MGG_15991
CM001237.1	3311562	4.05004	4.29065	MGG_09589
CM001237.1	3311567	4.04967	4.28996	MGG_09589
CM001237.1	3311559	4.04956	4.28976	MGG_09589
CM001237.1	3312849	4.04944	4.28955	MGG_09589
CM001231.1	198129	-4.04888	4.2885	MGG_15991
CM001231.1	198168	-4.04885	4.28845	MGG_15991
CM001237.1	3311147	4.04868	4.28814	MGG_09589
CM001231.1	198180	-4.04837	4.28755	MGG_15991
CM001231.1	198170	-4.04826	4.28735	MGG_15991
CM001231.1	198173	-4.04823	4.2873	MGG_15991
CM001231.1	198149	-4.0482	4.28725	MGG_15991
CM001237.1	3312316	4.04819	4.28721	MGG_09589
CM001231.1	198186	-4.04816	4.28717	MGG_15991
CM001231.1	198179	-4.04813	4.28711	MGG_15991
CM001231.1	198144	-4.04808	4.28703	MGG_15991
CM001237.1	3311093	4.04808	4.28701	MGG_09589
CM001231.1	198151	-4.04808	4.28701	MGG_15991
CM001237.1	3311522	4.0478	4.2865	MGG_09589
CM001231.1	198018	-4.04778	4.28646	MGG_15991
CM001231.1	198031	-4.04775	4.2864	MGG_15991
CM001237.1	3311576	4.04768	4.28628	MGG_09589
CM001231.1	198138	-4.04764	4.28619	MGG_15991
CM001231.1	197066	-4.04761	4.28615	MGG_15991
CM001231.1	197068	-4.04761	4.28615	MGG_15991
CM001231.1	197167	-4.04757	4.28607	MGG_15991
CM001231.1	197163	-4.04744	4.28583	MGG_15991
CM001237.1	3311546	4.0473	4.28558	MGG_09589
CM001231.1	197070	-4.04725	4.28547	MGG_15991
CM001231.1	198141	-4.04724	4.28546	MGG_15991
CM001237.1	3311533	4.0472	4.28538	MGG_09589
CM001237.1	3311195	4.04717	4.28534	MGG_09589
CM001231.1	197169	-4.04699	4.28499	MGG_15991
CM001231.1	197486	-4.04677	4.28458	MGG_15991
CM001231.1	199342	-4.04664	4.28435	MGG_15991
CM001231.1	197181	-4.04662	4.28431	MGG_15991
CM001231.1	197190	-4.04643	4.28397	MGG_15991
CM001231.1	197189	-4.04642	4.28394	MGG_15991
CM001231.1	197187	-4.04637	4.28385	MGG_15991
CM001237.1	3311527	4.04633	4.28377	MGG_09589
CM001237.1	3311189	4.0463	4.28371	MGG_09589
CM001231.1	197192	-4.04627	4.28367	MGG_15991
CM001237.1	3312142	4.04626	4.28365	MGG_09589
CM001237.1	3311601	4.04623	4.28359	MGG_09589
CM001231.1	197194	-4.04623	4.28358	MGG_15991
CM001231.1	197593	-4.04617	4.28348	MGG_15991
CM001231.1	197479	-4.04595	4.28307	MGG_15991
CM001237.1	3311693	4.04587	4.28291	MGG_09589
CM001237.1	3313485	4.04542	4.28208	MGG_09589
CM001237.1	3311981	4.04481	4.28095	MGG_09589
CM001231.1	197596	-4.0445	4.28039	MGG_15991
CM001231.1	197198	-4.04411	4.27966	MGG_15991
CM001231.1	196745	-4.0441	4.27964	MGG_15991
CM001237.1	3314243	4.04377	4.27902	MGG_09589
CM001237.1	3311080	4.04342	4.27837	MGG_09589
CM001231.1	392519	-4.04311	4.2778	MGG_02050
CM001231.1	392520	-4.04311	4.2778	MGG_02050
CM001231.1	392534	-4.04311	4.2778	MGG_02050
CM001231.1	392535	-4.04311	4.2778	MGG_02050
CM001237.1	3312128	4.04282	4.27727	MGG_09589
CM001231.1	392496	-4.04268	4.277	MGG_02050
CM001231.1	392498	-4.04268	4.277	MGG_02050
CM001237.1	3312789	4.04261	4.27688	MGG_09589
CM001237.1	3312800	4.04261	4.27688	MGG_09589
CM001237.1	3312334	4.04225	4.2762	MGG_09589
CM001237.1	3312822	4.04224	4.27619	MGG_09589
CM001231.1	197484	-4.0421	4.27593	MGG_15991
CM001231.1	392544	-4.0418	4.27538	MGG_02050
CM001231.1	198030	-4.04139	4.27461	MGG_15991
CM001231.1	197483	-4.04138	4.27459	MGG_15991
CM001231.1	197480	-4.04131	4.27446	MGG_15991
CM001231.1	7790346	-4.03996	4.27196	MGG_08684
CM001237.1	3311921	4.0394	4.27094	MGG_09589
CM001237.1	3311047	4.03933	4.2708	MGG_09589
CM001237.1	3311240	4.03889	4.26999	MGG_09589
CM001237.1	3311233	4.03849	4.26925	MGG_09589
CM001234.1	4540867	-4.03774	4.26786	MGG_17215
CM001231.1	197999	-4.03737	4.26717	MGG_15991
CM001237.1	3311510	4.03642	4.26542	MGG_09589
CM001231.1	7793456	-4.03523	4.26322	MGG_16550
CM001231.1	6830109	-4.03376	4.2605	MGG_14540
CM001237.1	3313829	4.03369	4.26036	MGG_09589
CM001237.1	3313844	4.03338	4.25979	MGG_09589
CM001237.1	3310244	4.03331	4.25967	MGG_09589
CM001237.1	3314308	4.03292	4.25894	MGG_09589
CM001236.1	1293189	-4.03283	4.25877	MGG_12203
CM001237.1	3312071	4.03265	4.25845	MGG_09589
CM001237.1	3314237	4.03248	4.25814	MGG_09589
CM001237.1	3312583	4.03207	4.25738	MGG_09589
CM001237.1	3312314	4.03186	4.25699	MGG_09589
CM001234.1	4541125	-4.03179	4.25685	MGG_17215
CM001234.1	4541127	-4.03151	4.25633	MGG_17215
CM001237.1	3312722	4.03143	4.25618	MGG_09589
CM001234.1	4541117	-4.03129	4.25593	MGG_17215
CM001237.1	3312911	4.03054	4.25455	MGG_09589
CM001237.1	3312826	4.03042	4.25432	MGG_09589
CM001237.1	3313607	4.03015	4.25382	MGG_09589
CM001234.1	4541110	-4.03006	4.25366	MGG_17215
CM001231.1	394424	-4.03	4.25354	MGG_02051
CM001237.1	3311412	4.02999	4.25352	MGG_09589
CM001234.1	4541135	-4.02993	4.25341	MGG_17215
CM001231.1	7793469	-4.02986	4.25329	MGG_16550
CM001237.1	3312079	4.0298	4.25318	MGG_09589
CM001237.1	3311861	4.02961	4.25283	MGG_09589
CM001237.1	3312032	4.0296	4.2528	MGG_09589
CM001237.1	3308692	4.02925	4.25215	MGG_09589
CM001231.1	7793460	-4.02888	4.25147	MGG_16550
CM001237.1	3311872	4.02871	4.25116	MGG_09589
CM001237.1	3311894	4.02868	4.2511	MGG_09589
CM001237.1	3313603	4.02785	4.24958	MGG_09589
CM001237.1	3311405	4.02785	4.24957	MGG_09589
CM001237.1	3311381	4.02757	4.24906	MGG_09589
CM001234.1	4541075	-4.0275	4.24893	MGG_17215
CM001234.1	4541072	-4.02745	4.24883	MGG_17215
CM001234.1	4541079	-4.02743	4.24881	MGG_17215
CM001237.1	3312713	4.02735	4.24865	MGG_09589
CM001234.1	4541081	-4.02731	4.24857	MGG_17215
CM001234.1	4541097	-4.02716	4.24829	MGG_17215
CM001234.1	4541086	-4.02709	4.24817	MGG_17215
CM001231.1	197716	-4.02703	4.24805	MGG_15991
CM001231.1	392738	-4.027	4.248	MGG_02050
CM001231.1	7793450	-4.02682	4.24767	MGG_16550
CM001237.1	3311095	4.02674	4.24752	MGG_09589
CM001237.1	3312934	4.02661	4.24728	MGG_09589
CM001237.1	3314352	4.0266	4.24726	MGG_09589
CM001231.1	7793451	-4.02617	4.24648	MGG_16550
CM001237.1	3312417	4.02601	4.24618	MGG_09589
CM001237.1	3312647	4.02598	4.24613	MGG_09589
CM001237.1	3312531	4.0259	4.24598	MGG_09589
CM001237.1	3308698	4.02585	4.24587	MGG_09589
CM001231.1	197731	-4.02544	4.24512	MGG_15991
CM001231.1	196902	-4.02508	4.24446	MGG_15991
CM001231.1	197734	-4.02485	4.24404	MGG_15991
CM001237.1	3313822	4.02474	4.24384	MGG_09589
CM001231.1	197732	-4.02414	4.24273	MGG_15991
CM001237.1	3312892	4.02402	4.24251	MGG_09589
CM001237.1	3312038	4.02274	4.24014	MGG_09589
CM001237.1	3308621	4.02211	4.23898	MGG_09589
CM001237.1	3312883	4.02178	4.23837	MGG_09589
CM001237.1	3314229	4.02142	4.23772	MGG_09589
CM001237.1	3311462	4.02123	4.23736	MGG_09589
CM001237.1	3314240	4.0205	4.23601	MGG_09589
CM001237.1	3308577	4.02002	4.23512	MGG_09589
CM001231.1	197726	-4.01995	4.235	MGG_15991
CM001237.1	3313007	4.01959	4.23433	MGG_09589
CM001237.1	3313021	4.01959	4.23433	MGG_09589
CM001237.1	3312008	4.01913	4.2335	MGG_09589
CM001237.1	3312040	4.01888	4.23302	MGG_09589
CM001237.1	3313387	4.0188	4.23287	MGG_09589
CM001237.1	3312945	4.01874	4.23278	MGG_09589
CM001237.1	3312987	4.01874	4.23278	MGG_09589
CM001237.1	3314222	4.01869	4.23268	MGG_09589
CM001231.1	197729	-4.01837	4.23209	MGG_15991
CM001237.1	3314220	4.01806	4.23151	MGG_09589
CM001237.1	3313881	4.01753	4.23054	MGG_09589
CM001236.1	1307539	-4.01749	4.23047	MGG_04278
CM001236.1	3255261	-4.01749	4.23046	MGG_17776
CM001231.1	392701	-4.01704	4.22963	MGG_02050
CM001231.1	394463	-4.01685	4.22929	MGG_02051
CM001231.1	394253	-4.01683	4.22926	MGG_02051
CM001237.1	3310306	4.01618	4.22805	MGG_09589
CM001237.1	3310327	4.01618	4.22805	MGG_09589
CM001237.1	3310580	4.0154	4.22662	MGG_09589
CM001237.1	3313970	4.0144	4.22478	MGG_09589
CM001231.1	392684	-4.01418	4.22437	MGG_02050
CM001231.1	197436	-4.01415	4.22431	MGG_15991
CM001237.1	3308656	4.01395	4.22395	MGG_09589
CM001237.1	3312539	4.01392	4.22388	MGG_09589
CM001237.1	3312634	4.01352	4.22316	MGG_09589
CM001237.1	3311617	4.01304	4.22226	MGG_09589
CM001231.1	197432	-4.01238	4.22105	MGG_15991
CM001231.1	197434	-4.01238	4.22105	MGG_15991
CM001237.1	3314310	4.01224	4.2208	MGG_09589
CM001237.1	3314348	4.01224	4.2208	MGG_09589
CM001237.1	3311653	4.01191	4.2202	MGG_09589
CM001237.1	3312605	4.01155	4.21952	MGG_09589
CM001237.1	3314212	4.01143	4.2193	MGG_09589
CM001231.1	197983	-4.01106	4.21862	MGG_15991
CM001237.1	3313487	4.01001	4.2167	MGG_09589
CM001237.1	3313452	4.00983	4.21636	MGG_09589
CM001236.1	1307519	-4.00928	4.21535	MGG_04278
CM001237.1	3310550	4.00888	4.21462	MGG_09589
CM001237.1	3311365	4.00865	4.21419	MGG_09589
CM001237.1	3313619	4.00864	4.21418	MGG_09589
CM001231.1	197990	-4.00625	4.20978	MGG_15991
CM001231.1	197985	-4.00596	4.20925	MGG_15991
CM001236.1	1292510	-4.00509	4.20765	MGG_12203
CM001236.1	1307516	-4.00492	4.20733	MGG_04278
CM001237.1	3313910	4.00485	4.2072	MGG_09589
CM001237.1	3312458	4.00381	4.20531	MGG_09589
CM001237.1	3313979	4.00358	4.20487	MGG_09589
CM001237.1	3310541	4.00342	4.20459	MGG_09589
CM001231.1	198061	-4.00201	4.20199	MGG_15991
CM001231.1	198062	-4.00201	4.20199	MGG_15991
CM001231.1	198065	-4.00201	4.20199	MGG_15991
CM001231.1	198068	-4.00201	4.20199	MGG_15991
CM001231.1	198056	-4.00198	4.20193	MGG_15991
CM001231.1	198074	-4.00196	4.2019	MGG_15991
CM001231.1	198060	-4.0019	4.2018	MGG_15991
CM001231.1	392565	-4.00179	4.20159	MGG_02050
CM001231.1	198077	-4.00176	4.20154	MGG_15991
CM001231.1	198089	-4.00172	4.20146	MGG_15991
CM001237.1	3311496	4.00157	4.20118	MGG_09589
CM001237.1	3311489	4.00139	4.20085	MGG_09589
CM001231.1	198044	-4.00118	4.20047	MGG_15991
CM001231.1	198054	-4.00105	4.20023	MGG_15991
CM001231.1	198036	-4.00097	4.20009	MGG_15991
CM001231.1	198033	-4.00094	4.20004	MGG_15991
CM001231.1	392598	-4.00034	4.19892	MGG_02050
CM001231.1	198055	-3.99998	4.19826	MGG_15991
CM001237.1	3312938	3.99994	4.19819	MGG_09589
CM001237.1	3311278	3.9996	4.19756	MGG_09589
CM001237.1	3310252	3.99954	4.19746	MGG_09589
CM001237.1	3311484	3.99949	4.19738	MGG_09589
CM001231.1	392668	-3.99938	4.19716	MGG_02050
CM001237.1	3314038	3.99927	4.19697	MGG_09589
CM001231.1	392657	-3.99906	4.19658	MGG_02050
CM001236.1	1307518	-3.99865	4.19582	MGG_04278
CM001231.1	4925458	3.99862	4.19577	MGG_16333
CM001237.1	3313558	3.99846	4.19548	MGG_09589
CM001237.1	3313898	3.9984	4.19536	MGG_09589
CM001237.1	3313909	3.9984	4.19536	MGG_09589
CM001236.1	1307515	-3.99775	4.19418	MGG_04278
CM001231.1	392988	-3.99577	4.19055	MGG_02051
CM001234.1	4905363	3.99559	4.19021	MGG_13607
CM001231.1	392693	-3.99527	4.18963	MGG_02050
CM001231.1	392699	-3.99527	4.18963	MGG_02050
CM001231.1	197744	-3.99462	4.18844	MGG_15991
CM001236.1	3255302	-3.99444	4.18811	MGG_17776
CM001237.1	3311467	3.99425	4.18777	MGG_09589
CM001237.1	3313781	3.99373	4.18681	MGG_09589
CM001237.1	3313787	3.99373	4.18681	MGG_09589
CM001231.1	392662	-3.99347	4.18634	MGG_02050
CM001231.1	197743	-3.99252	4.18458	MGG_15991
CM001236.1	3255307	-3.99252	4.18458	MGG_17776
CM001236.1	3255314	-3.99252	4.18458	MGG_17776
CM001236.1	1293040	-3.99234	4.18427	MGG_12203
CM001236.1	1293037	-3.99229	4.18416	MGG_12203
CM001231.1	197491	-3.99197	4.18359	MGG_15991
CM001231.1	197492	-3.99188	4.18341	MGG_15991
CM001231.1	197502	-3.99187	4.18339	MGG_15991
CM001236.1	1293028	-3.99094	4.1817	MGG_12203
CM001236.1	3255279	-3.99071	4.18128	MGG_17776
CM001237.1	3313963	3.99064	4.18115	MGG_09589
CM001236.1	3255262	-3.99031	4.18054	MGG_17776
CM001234.1	4905309	3.99022	4.18037	MGG_13607
CM001234.1	4905323	3.99022	4.18037	MGG_13607
CM001234.1	4905327	3.99022	4.18037	MGG_13607
CM001236.1	3255269	-3.98817	4.17663	MGG_17776
CM001236.1	1307512	-3.98787	4.17608	MGG_04278
CM001237.1	3314012	3.98786	4.17605	MGG_09589
CM001236.1	1307508	-3.98781	4.17597	MGG_04278
CM001236.1	1307509	-3.98781	4.17597	MGG_04278
CM001236.1	1307506	-3.98712	4.17471	MGG_04278
CM001236.1	1292789	-3.98617	4.17296	MGG_12203
CM001237.1	3310402	3.98444	4.1698	MGG_09589
CM001231.1	392652	-3.98433	4.1696	MGG_02050
CM001232.1	8246252	-3.98386	4.16874	MGG_15976
CM001237.1	3313346	3.98366	4.16838	MGG_09589
CM001237.1	3313288	3.98362	4.16831	MGG_09589
CM001231.1	197478	-3.98284	4.16687	MGG_15991
CM001237.1	3311362	3.98249	4.16623	MGG_09589
CM001231.1	197451	-3.98219	4.16569	MGG_15991
CM001231.1	197447	-3.98217	4.16565	MGG_15991
CM001231.1	197448	-3.98217	4.16565	MGG_15991
CM001231.1	197452	-3.98214	4.16559	MGG_15991
CM001234.1	4905330	3.98209	4.16551	MGG_13607
CM001236.1	1292792	-3.98206	4.16545	MGG_12203
CM001231.1	197438	-3.98204	4.16542	MGG_15991
CM001236.1	1307525	-3.98203	4.16539	MGG_04278
CM001236.1	1307529	-3.98203	4.16539	MGG_04278
CM001231.1	197476	-3.98184	4.16506	MGG_15991
CM001236.1	1292795	-3.98183	4.16502	MGG_12203
CM001234.1	4905294	3.98172	4.16483	MGG_13607
CM001236.1	1293025	-3.98171	4.1648	MGG_12203
CM001231.1	197462	-3.98148	4.1644	MGG_15991
CM001231.1	197465	-3.98145	4.16434	MGG_15991
CM001231.1	197474	-3.98131	4.16407	MGG_15991
CM001231.1	197459	-3.98125	4.16397	MGG_15991
CM001236.1	1292826	-3.97926	4.16033	MGG_12203
CM001237.1	3313757	3.97858	4.15909	MGG_09589
CM001231.1	392641	-3.97818	4.15837	MGG_02050
CM001237.1	3311344	3.97645	4.1552	MGG_09589
CM001231.1	393290	-3.97405	4.15082	MGG_02051
CM001237.1	3310397	3.97376	4.15028	MGG_09589
CM001236.1	1307521	-3.97323	4.14933	MGG_04278
CM001236.1	1307524	-3.97304	4.14898	MGG_04278
CM001237.1	3314048	3.97256	4.14811	MGG_09589
CM001237.1	3314202	3.97256	4.14811	MGG_09589
CM001231.1	392706	-3.97213	4.14731	MGG_02050
CM001236.1	1292774	-3.97034	4.14405	MGG_12203
CM001236.1	1292797	-3.96987	4.14319	MGG_12203
CM001231.1	392645	-3.9698	4.14308	MGG_02050
CM001231.1	392646	-3.9698	4.14308	MGG_02050
CM001237.1	3310374	3.96915	4.14188	MGG_09589
CM001237.1	3310387	3.96915	4.14188	MGG_09589
CM001237.1	3310393	3.96915	4.14188	MGG_09589
CM001231.1	392578	-3.96872	4.1411	MGG_02050
CM001231.1	392581	-3.96872	4.1411	MGG_02050
CM001231.1	392586	-3.96872	4.1411	MGG_02050
CM001231.1	392588	-3.96872	4.1411	MGG_02050
CM001231.1	392589	-3.96872	4.1411	MGG_02050
CM001231.1	392596	-3.96872	4.1411	MGG_02050
CM001236.1	1292783	-3.96858	4.14085	MGG_12203
CM001231.1	196731	-3.96836	4.14044	MGG_15991
CM001236.1	1292824	-3.96814	4.14005	MGG_12203
CM001236.1	1292808	-3.96719	4.13832	MGG_12203
CM001236.1	1292804	-3.96631	4.13672	MGG_12203
CM001231.1	392643	-3.96587	4.13592	MGG_02050
CM001237.1	3311282	3.96549	4.13522	MGG_09589
CM001237.1	3311283	3.96549	4.13522	MGG_09589
CM001237.1	3311312	3.96549	4.13522	MGG_09589
CM001236.1	1307536	-3.96316	4.13098	MGG_04278
CM001236.1	1307541	-3.96192	4.12873	MGG_04278
CM001237.1	3311313	3.96177	4.12846	MGG_09589
CM001231.1	392728	-3.96166	4.12825	MGG_02050
CM001231.1	392709	-3.9616	4.12814	MGG_02050
CM001231.1	392711	-3.9616	4.12814	MGG_02050
CM001231.1	392717	-3.9616	4.12814	MGG_02050
CM001231.1	392723	-3.96133	4.12766	MGG_02050
CM001236.1	1292807	-3.96101	4.12707	MGG_12203
CM001236.1	1307542	-3.96038	4.12592	MGG_04278
CM001231.1	7790116	-3.95952	4.12435	MGG_08684
CM001236.1	1307544	-3.95726	4.12025	MGG_04278
CM001234.1	4541151	-3.95693	4.11965	MGG_17215
CM001236.1	1292799	-3.95655	4.11895	MGG_12203
CM001236.1	1292777	-3.95567	4.11737	MGG_12203
CM001236.1	1292781	-3.95567	4.11737	MGG_12203
CM001231.1	393129	-3.95473	4.11566	MGG_02051
CM001234.1	4905339	3.9544	4.11506	MGG_13607
CM001234.1	4905354	3.9544	4.11506	MGG_13607
CM001234.1	4905357	3.9544	4.11506	MGG_13607
CM001231.1	393131	-3.95312	4.11272	MGG_02051
CM001237.1	3310433	3.95255	4.11169	MGG_09589
CM001237.1	3310451	3.95255	4.11169	MGG_09589
CM001237.1	3310474	3.95238	4.11138	MGG_09589
CM001237.1	3310486	3.95159	4.10995	MGG_09589
CM001234.1	4540939	-3.95104	4.10895	MGG_17215
CM001231.1	392609	-3.95094	4.10877	MGG_02050
CM001231.1	393160	-3.95054	4.10805	MGG_02051
CM001231.1	393161	-3.95054	4.10805	MGG_02051
CM001231.1	393107	-3.95029	4.10759	MGG_02051
CM001236.1	1292796	-3.95006	4.10718	MGG_12203
CM001231.1	7790403	-3.9499	4.10689	MGG_08684
CM001237.1	3310522	3.94957	4.10629	MGG_09589
CM001231.1	198526	-3.94945	4.10607	MGG_15991
CM001231.1	198485	-3.94936	4.1059	MGG_15991
CM001231.1	198509	-3.94888	4.10503	MGG_15991
CM001236.1	1292820	-3.94834	4.10406	MGG_12203
CM001237.1	3310408	3.94802	4.10347	MGG_09589
CM001236.1	1292785	-3.94538	4.09868	MGG_12203
CM001231.1	392606	-3.94489	4.0978	MGG_02050
CM001231.1	392607	-3.94489	4.0978	MGG_02050
CM001237.1	3314608	3.94347	4.09522	MGG_09589
CM001234.1	4541378	-3.94261	4.09366	MGG_17215
CM001234.1	4541338	-3.94156	4.09177	MGG_17215
CM001231.1	394005	-3.94153	4.09171	MGG_02051
CM001234.1	4541335	-3.94119	4.09109	MGG_17215
CM001231.1	392618	-3.94109	4.09092	MGG_02050
CM001231.1	392634	-3.94109	4.09092	MGG_02050
CM001234.1	4541342	-3.94083	4.09044	MGG_17215
CM001234.1	4541366	-3.94069	4.09019	MGG_17215
CM001231.1	197606	-3.94045	4.08975	MGG_15991
CM001231.1	197608	-3.94045	4.08975	MGG_15991
CM001231.1	393064	-3.94015	4.08921	MGG_02051
CM001236.1	1292798	-3.93985	4.08866	MGG_12203
CM001231.1	198517	-3.93856	4.08634	MGG_15991
CM001231.1	7792232	-3.93843	4.0861	MGG_16549
CM001231.1	7792246	-3.93843	4.0861	MGG_16549
CM001231.1	7792248	-3.93843	4.0861	MGG_16549
CM001231.1	7792251	-3.93843	4.0861	MGG_16549
CM001231.1	7792267	-3.93843	4.0861	MGG_16549
CM001231.1	7792273	-3.93843	4.0861	MGG_16549
CM001231.1	392673	-3.93783	4.08502	MGG_02050
CM001231.1	392678	-3.93783	4.08502	MGG_02050
CM001231.1	197656	-3.93742	4.08427	MGG_15991
CM001236.1	3255246	-3.93719	4.08385	MGG_17776
CM001231.1	197632	-3.93698	4.08348	MGG_15991
CM001234.1	4541381	-3.93697	4.08346	MGG_17215
CM001231.1	7792284	-3.93694	4.0834	MGG_16549
CM001231.1	197671	-3.93686	4.08326	MGG_15991
CM001231.1	197664	-3.93672	4.083	MGG_15991
CM001231.1	197609	-3.93656	4.08271	MGG_15991
CM001231.1	197615	-3.9365	4.0826	MGG_15991
CM001231.1	197657	-3.93639	4.08241	MGG_15991
CM001231.1	197653	-3.93628	4.0822	MGG_15991
CM001231.1	197629	-3.93627	4.0822	MGG_15991
CM001231.1	197704	-3.93622	4.08209	MGG_15991
CM001236.1	3255230	-3.93609	4.08186	MGG_17776
CM001236.1	3255243	-3.93559	4.08096	MGG_17776
CM001236.1	3255239	-3.93557	4.08093	MGG_17776
CM001231.1	198491	-3.93512	4.08011	MGG_15991
CM001231.1	198492	-3.93512	4.08011	MGG_15991
CM001231.1	197696	-3.9347	4.07935	MGG_15991
CM001231.1	198504	-3.9346	4.07917	MGG_15991
CM001231.1	198505	-3.9346	4.07917	MGG_15991
CM001231.1	198497	-3.93453	4.07905	MGG_15991
CM001231.1	197685	-3.93451	4.07901	MGG_15991
CM001231.1	198494	-3.93435	4.07871	MGG_15991
CM001234.1	4541340	-3.9334	4.077	MGG_17215
CM001236.1	3255257	-3.93318	4.07661	MGG_17776
CM001236.1	3255258	-3.93318	4.0766	MGG_17776
CM001234.1	4541341	-3.93296	4.07621	MGG_17215
CM001231.1	393151	-3.93256	4.07548	MGG_02051
CM001231.1	196936	-3.93253	4.07543	MGG_15991
CM001231.1	393143	-3.93237	4.07515	MGG_02051
CM001234.1	4905179	3.9322	4.07483	MGG_13607
CM001231.1	197683	-3.93152	4.0736	MGG_15991
CM001231.1	393115	-3.93024	4.0713	MGG_02051
CM001231.1	393119	-3.93021	4.07125	MGG_02051
CM001231.1	393128	-3.93021	4.07125	MGG_02051
CM001231.1	393155	-3.93013	4.07109	MGG_02051
CM001231.1	393109	-3.93002	4.07089	MGG_02051
CM001237.1	3314498	3.92971	4.07033	MGG_09589
CM001237.1	3314380	3.92738	4.06612	MGG_09589
CM001231.1	197871	-3.92689	4.06525	MGG_15991
CM001231.1	197881	-3.92689	4.06525	MGG_15991
CM001231.1	197936	-3.92689	4.06525	MGG_15991
CM001234.1	4541376	-3.92492	4.06168	MGG_17215
CM001234.1	4540965	-3.92371	4.05951	MGG_17215
CM001234.1	4540809	-3.92347	4.05908	MGG_17215
CM001231.1	197960	-3.92256	4.05744	MGG_15991
CM001231.1	197938	-3.92223	4.05683	MGG_15991
CM001231.1	197944	-3.92193	4.0563	MGG_15991
CM001234.1	4541369	-3.92193	4.05629	MGG_17215
CM001231.1	198516	-3.92175	4.05597	MGG_15991
CM001231.1	198513	-3.92068	4.05404	MGG_15991
CM001237.1	3313914	3.91984	4.05253	MGG_09589
CM001231.1	7793465	-3.91957	4.05204	MGG_16550
CM001237.1	3314604	3.91945	4.05183	MGG_09589
CM001237.1	3314394	3.91901	4.05104	MGG_09589
CM001236.1	1292531	-3.9188	4.05066	MGG_12203
CM001234.1	4541379	-3.9186	4.0503	MGG_17215
CM001237.1	3314387	3.91847	4.05006	MGG_09589
CM001236.1	1292534	-3.91786	4.04896	MGG_12203
CM001231.1	7792222	-3.91761	4.04851	MGG_16549
CM001231.1	7792227	-3.91761	4.04851	MGG_16549
CM001237.1	3314391	3.91634	4.04622	MGG_09589
CM001231.1	196938	-3.91529	4.04433	MGG_15991
CM001237.1	3314389	3.91521	4.0442	MGG_09589
CM001231.1	197980	-3.91483	4.04351	MGG_15991
CM001231.1	197981	-3.91483	4.04351	MGG_15991
CM001231.1	393092	-3.91481	4.04347	MGG_02051
CM001231.1	393093	-3.91481	4.04347	MGG_02051
CM001231.1	197966	-3.9148	4.04345	MGG_15991
CM001231.1	197967	-3.9148	4.04345	MGG_15991
CM001231.1	196947	-3.9148	4.04345	MGG_15991
CM001231.1	197964	-3.91456	4.04301	MGG_15991
CM001231.1	197972	-3.91408	4.04216	MGG_15991
CM001231.1	196957	-3.91407	4.04213	MGG_15991
CM001231.1	197969	-3.91406	4.04211	MGG_15991
CM001234.1	4541360	-3.91325	4.04066	MGG_17215
CM001234.1	4541361	-3.91325	4.04066	MGG_17215
CM001237.1	3314602	3.90772	4.03072	MGG_09589
CM001234.1	4541401	-3.90702	4.02947	MGG_17215
CM001237.1	3314544	3.90665	4.0288	MGG_09589
CM001234.1	4541380	-3.90652	4.02856	MGG_17215
CM001237.1	3314385	3.90423	4.02446	MGG_09589
CM001234.1	4540801	-3.90283	4.02194	MGG_17215
CM001236.1	3255221	-3.90255	4.02144	MGG_17776
CM001236.1	1292527	-3.89903	4.01512	MGG_12203
CM001236.1	1292528	-3.89825	4.01371	MGG_12203
CM001237.1	3314598	3.89761	4.01258	MGG_09589
CM001234.1	4540960	-3.89708	4.01162	MGG_17215
CM001231.1	198482	-3.89587	4.00946	MGG_15991
CM001231.1	198458	-3.89551	4.00881	MGG_15991
CM001237.1	3314486	3.89522	4.00828	MGG_09589
CM001237.1	3314619	3.89496	4.00782	MGG_09589
CM001234.1	4540977	-3.89494	4.00779	MGG_17215
CM001231.1	198427	-3.89483	4.00759	MGG_15991
CM001231.1	198428	-3.89483	4.00759	MGG_15991
CM001231.1	198450	-3.89468	4.00731	MGG_15991
CM001231.1	198451	-3.8946	4.00717	MGG_15991
CM001231.1	198437	-3.89459	4.00716	MGG_15991
CM001231.1	198432	-3.89459	4.00716	MGG_15991
CM001237.1	3314469	3.89436	4.00675	MGG_09589
CM001236.1	3259967	-3.89386	4.00585	MGG_17777
CM001234.1	4540984	-3.89379	4.00572	MGG_17215
CM001237.1	3314460	3.8937	4.00557	MGG_09589
CM001234.1	4540990	-3.89368	4.00552	MGG_17215
CM001231.1	198456	-3.89277	4.0039	MGG_15991
CM001231.1	394112	-3.89247	4.00337	MGG_02051
CM001231.1	199409	-3.89231	4.00307	MGG_15991
CM001231.1	394442	-3.89227	4.00301	MGG_02051
CM001231.1	394445	-3.89227	4.00301	MGG_02051
CM001231.1	198413	-3.89198	4.00248	MGG_15991
CM001236.1	1307363	-3.8917	4.00199	MGG_04278
CM001231.1	394436	-3.8916	4.00181	MGG_02051
CM001231.1	394440	-3.89138	4.00142	MGG_02051
CM001236.1	1292515	-3.89066	4.00013	MGG_12203
CM001234.1	4540849	-3.89047	3.99979	MGG_17215
CM001231.1	394368	-3.88966	3.99833	MGG_02051
CM001231.1	394427	-3.88953	3.9981	MGG_02051
CM001234.1	4540855	-3.88812	3.99557	MGG_17215
CM001231.1	394340	-3.88797	3.99531	MGG_02051
CM001234.1	4540834	-3.88781	3.99502	MGG_17215
CM001234.1	4540821	-3.88759	3.99463	MGG_17215
CM001234.1	4540827	-3.88759	3.99463	MGG_17215
CM001236.1	1307314	-3.88654	3.99275	MGG_04278
CM001237.1	3314396	3.88599	3.99177	MGG_09589
CM001234.1	4540872	-3.88568	3.99122	MGG_17215
CM001234.1	4540851	-3.88548	3.99086	MGG_17215
CM001231.1	394074	-3.88507	3.99012	MGG_02051
CM001231.1	198547	-3.88432	3.98878	MGG_15991
CM001231.1	394103	-3.88347	3.98727	MGG_02051
CM001234.1	4540935	-3.88274	3.98596	MGG_17215
CM001231.1	196926	-3.8827	3.98588	MGG_15991
CM001231.1	196928	-3.88247	3.98547	MGG_15991
CM001231.1	196932	-3.88241	3.98537	MGG_15991
CM001234.1	4540909	-3.88199	3.98462	MGG_17215
CM001231.1	7792170	-3.88183	3.98433	MGG_16549
CM001236.1	1292631	-3.88025	3.98151	MGG_12203
CM001234.1	4540891	-3.88013	3.9813	MGG_17215
CM001231.1	393012	-3.87941	3.98001	MGG_02051
CM001231.1	393990	-3.87923	3.97969	MGG_02051
CM001231.1	393991	-3.87923	3.97969	MGG_02051
CM001231.1	393999	-3.87923	3.97969	MGG_02051
CM001231.1	394000	-3.87923	3.97969	MGG_02051
CM001231.1	394002	-3.87906	3.97939	MGG_02051
CM001231.1	393056	-3.87859	3.97856	MGG_02051
CM001231.1	393037	-3.87794	3.97738	MGG_02051
CM001231.1	393013	-3.87763	3.97684	MGG_02051
CM001231.1	393017	-3.87763	3.97684	MGG_02051
CM001236.1	1307374	-3.87705	3.9758	MGG_04278
CM001234.1	4541399	-3.87664	3.97507	MGG_17215
CM001236.1	3255215	-3.87624	3.97436	MGG_17776
CM001237.1	3314628	3.87611	3.97412	MGG_09589
CM001231.1	7786856	-3.87579	3.97354	MGG_08683
CM001231.1	7786876	-3.87579	3.97354	MGG_08683
CM001231.1	7786891	-3.87579	3.97354	MGG_08683
CM001231.1	7786938	-3.87579	3.97354	MGG_08683
CM001234.1	4541388	-3.87462	3.97146	MGG_17215
CM001231.1	198527	-3.87452	3.97129	MGG_15991
CM001231.1	198543	-3.87382	3.97004	MGG_15991
CM001231.1	198537	-3.87335	3.9692	MGG_15991
CM001231.1	198540	-3.87327	3.96906	MGG_15991
CM001236.1	1307617	-3.87322	3.96897	MGG_04278
CM001236.1	1307578	-3.86884	3.96116	MGG_04278
CM001234.1	4540894	-3.86749	3.95876	MGG_17215
CM001231.1	394040	-3.86695	3.95779	MGG_02051
CM001236.1	1307626	-3.86643	3.95688	MGG_04278
CM001231.1	198548	-3.86359	3.95182	MGG_15991
CM001231.1	394087	-3.86315	3.95104	MGG_02051
CM001231.1	394089	-3.8631	3.95095	MGG_02051
CM001231.1	394281	-3.86298	3.95073	MGG_02051
CM001236.1	1292523	-3.86235	3.94961	MGG_12203
CM001234.1	4540870	-3.86153	3.94816	MGG_17215
CM001231.1	394101	-3.86113	3.94745	MGG_02051
CM001231.1	198567	-3.85942	3.94441	MGG_15991
CM001236.1	1292516	-3.85904	3.94373	MGG_12203
CM001236.1	1307372	-3.85796	3.94181	MGG_04278
CM001231.1	394137	-3.85729	3.94062	MGG_02051
CM001236.1	1307371	-3.85715	3.94037	MGG_04278
CM001231.1	7790258	-3.85662	3.93942	MGG_08684
CM001231.1	7790262	-3.85662	3.93942	MGG_08684
CM001236.1	1307714	-3.85645	3.93912	MGG_04278
CM001236.1	1307611	-3.85569	3.93778	MGG_04278
CM001231.1	7790171	-3.85547	3.9374	MGG_08684
CM001231.1	394106	-3.85484	3.93626	MGG_02051
CM001234.1	4540921	-3.85233	3.93181	MGG_17215
CM001236.1	1292525	-3.85227	3.93171	MGG_12203
CM001234.1	4540923	-3.85226	3.93169	MGG_17215
CM001231.1	7720422	-3.85102	3.92949	MGG_08663
CM001231.1	198650	-3.84919	3.92625	MGG_15991
CM001231.1	7720388	-3.84879	3.92554	MGG_08663
CM001231.1	7720374	-3.84866	3.9253	MGG_08663
CM001237.1	3314652	3.84849	3.92501	MGG_09589
CM001231.1	394016	-3.84801	3.92416	MGG_02051
CM001231.1	394019	-3.84801	3.92416	MGG_02051
CM001231.1	394026	-3.84738	3.92304	MGG_02051
CM001231.1	394021	-3.84731	3.92292	MGG_02051
CM001234.1	4541213	-3.84712	3.92259	MGG_17215
CM001236.1	3255189	-3.84672	3.92188	MGG_17776
CM001236.1	3255209	-3.84654	3.92154	MGG_17776
CM001231.1	7720386	-3.84638	3.92126	MGG_08663
CM001231.1	7720397	-3.84467	3.91824	MGG_08663
CM001231.1	7720433	-3.84434	3.91765	MGG_08663
CM001231.1	7720391	-3.84384	3.91677	MGG_08663
CM001231.1	7720348	-3.84365	3.91643	MGG_08663
CM001231.1	7720276	-3.84295	3.91519	MGG_08663
CM001231.1	394242	-3.84229	3.91402	MGG_02051
CM001231.1	7720423	-3.84205	3.91361	MGG_08663
CM001231.1	7720417	-3.84201	3.91353	MGG_08663
CM001231.1	7720363	-3.84195	3.91343	MGG_08663
CM001231.1	7720280	-3.84167	3.91294	MGG_08663
CM001232.1	8241364	-3.84117	3.91205	MGG_15974
CM001231.1	7720314	-3.84103	3.91179	MGG_08663
CM001231.1	7792197	-3.8409	3.91156	MGG_16549
CM001237.1	3314703	3.84068	3.91118	MGG_09589
CM001231.1	7720312	-3.84062	3.91108	MGG_08663
CM001231.1	7720371	-3.84003	3.91003	MGG_08663
CM001231.1	7720408	-3.83976	3.90955	MGG_08663
CM001231.1	7720413	-3.83976	3.90955	MGG_08663
CM001231.1	7720366	-3.83974	3.90952	MGG_08663
CM001231.1	7720330	-3.83924	3.90864	MGG_08663
CM001231.1	7720322	-3.83916	3.90848	MGG_08663
CM001231.1	198600	-3.83912	3.90842	MGG_15991
CM001231.1	7720350	-3.83882	3.90789	MGG_08663
CM001231.1	7720483	-3.83849	3.9073	MGG_08663
CM001236.1	1307582	-3.83843	3.9072	MGG_04278
CM001231.1	7720325	-3.83835	3.90706	MGG_08663
CM001231.1	198595	-3.83811	3.90663	MGG_15991
CM001237.1	3314658	3.83779	3.90607	MGG_09589
CM001237.1	3314678	3.83779	3.90607	MGG_09589
CM001237.1	3314679	3.83779	3.90607	MGG_09589
CM001231.1	7720317	-3.83755	3.90565	MGG_08663
CM001231.1	7720294	-3.83744	3.90545	MGG_08663
CM001231.1	199536	-3.8374	3.90538	MGG_15991
CM001231.1	7720289	-3.83618	3.90322	MGG_08663
CM001231.1	7720300	-3.83612	3.90311	MGG_08663
CM001231.1	7720340	-3.8361	3.90308	MGG_08663
CM001231.1	7720442	-3.8361	3.90307	MGG_08663
CM001231.1	198605	-3.83609	3.90306	MGG_15991
CM001231.1	7720454	-3.83582	3.90258	MGG_08663
CM001231.1	7720466	-3.83573	3.90242	MGG_08663
CM001231.1	7720471	-3.83573	3.90242	MGG_08663
CM001231.1	7720480	-3.83547	3.90196	MGG_08663
CM001231.1	198551	-3.83458	3.90038	MGG_15991
CM001237.1	3308419	3.83444	3.90014	MGG_09589
CM001231.1	198564	-3.83435	3.89998	MGG_15991
CM001231.1	198603	-3.83426	3.89982	MGG_15991
CM001231.1	7720302	-3.83416	3.89965	MGG_08663
CM001231.1	198552	-3.83398	3.89934	MGG_15991
CM001231.1	198557	-3.83394	3.89926	MGG_15991
CM001231.1	198559	-3.83392	3.89922	MGG_15991
CM001231.1	7720474	-3.83356	3.89859	MGG_08663
CM001231.1	7720477	-3.83335	3.89822	MGG_08663
CM001231.1	7720455	-3.83306	3.8977	MGG_08663
CM001231.1	7720472	-3.83246	3.89665	MGG_08663
CM001231.1	7720305	-3.83121	3.89445	MGG_08663
CM001231.1	7720453	-3.83033	3.89289	MGG_08663
CM001236.1	1292545	-3.83004	3.89237	MGG_12203
CM001231.1	392484	-3.82976	3.89189	MGG_02050
CM001236.1	1292547	-3.82845	3.88957	MGG_12203
CM001231.1	7720488	-3.82727	3.88749	MGG_08663
CM001231.1	7720450	-3.82725	3.88746	MGG_08663
CM001231.1	7720487	-3.82714	3.88725	MGG_08663
CM001236.1	1292538	-3.82678	3.88663	MGG_12203
CM001231.1	394071	-3.82675	3.88658	MGG_02051
CM001231.1	7720491	-3.82619	3.88558	MGG_08663
CM001231.1	7720495	-3.82556	3.88448	MGG_08663
CM001231.1	7720497	-3.82481	3.88316	MGG_08663
CM001231.1	7720498	-3.82476	3.88307	MGG_08663
CM001237.1	3308432	3.82472	3.88299	MGG_09589
CM001231.1	394278	-3.82378	3.88133	MGG_02051
CM001231.1	7792200	-3.82341	3.88069	MGG_16549
CM001231.1	7792202	-3.82341	3.88069	MGG_16549
CM001231.1	7792204	-3.82341	3.88069	MGG_16549
CM001231.1	7792205	-3.82341	3.88069	MGG_16549
CM001231.1	7792209	-3.82341	3.88069	MGG_16549
CM001231.1	7792211	-3.82341	3.88069	MGG_16549
CM001231.1	7792214	-3.82341	3.88069	MGG_16549
CM001231.1	7792215	-3.82341	3.88069	MGG_16549
CM001231.1	394265	-3.8225	3.87908	MGG_02051
CM001231.1	394254	-3.82213	3.87842	MGG_02051
CM001231.1	394256	-3.82213	3.87842	MGG_02051
CM001236.1	1307576	-3.82207	3.87832	MGG_04278
CM001231.1	394130	-3.82185	3.87794	MGG_02051
CM001231.1	394133	-3.82185	3.87794	MGG_02051
CM001231.1	394258	-3.82182	3.87788	MGG_02051
CM001234.1	4541194	-3.82139	3.87713	MGG_17215
CM001231.1	394774	-3.82015	3.87493	MGG_02051
CM001236.1	3255183	-3.81844	3.87193	MGG_17776
CM001231.1	7720257	-3.8172	3.86976	MGG_08663
CM001234.1	4541318	-3.81625	3.86808	MGG_17215
CM001231.1	198627	-3.81433	3.86469	MGG_15991
CM001234.1	4905380	3.813	3.86236	MGG_13607
CM001234.1	4905381	3.813	3.86236	MGG_13607
CM001231.1	394063	-3.81283	3.86207	MGG_02051
CM001231.1	7720260	-3.81232	3.86117	MGG_08663
CM001231.1	7720275	-3.81232	3.86117	MGG_08663
CM001231.1	394054	-3.81145	3.85964	MGG_02051
CM001231.1	394055	-3.81145	3.85964	MGG_02051
CM001234.1	4905389	3.8114	3.85954	MGG_13607
CM001231.1	394059	-3.81134	3.85944	MGG_02051
CM001231.1	394128	-3.8112	3.8592	MGG_02051
CM001231.1	394049	-3.81117	3.85914	MGG_02051
CM001231.1	394051	-3.81117	3.85914	MGG_02051
CM001231.1	394061	-3.81084	3.85856	MGG_02051
CM001231.1	394246	-3.8103	3.85761	MGG_02051
CM001231.1	198588	-3.80995	3.85701	MGG_15991
CM001231.1	394073	-3.80955	3.8563	MGG_02051
CM001231.1	7720243	-3.80928	3.85582	MGG_08663
CM001231.1	198583	-3.80904	3.85541	MGG_15991
CM001231.1	7720253	-3.80827	3.85406	MGG_08663
CM001231.1	7720247	-3.80824	3.854	MGG_08663
CM001231.1	7720252	-3.80824	3.854	MGG_08663
CM001234.1	4905006	3.80811	3.85376	MGG_13607
CM001231.1	393208	-3.80804	3.85365	MGG_02051
CM001231.1	393209	-3.80804	3.85365	MGG_02051
CM001231.1	393237	-3.80804	3.85365	MGG_02051
CM001231.1	393238	-3.80804	3.85365	MGG_02051
CM001231.1	394364	-3.80795	3.85349	MGG_02051
CM001231.1	393242	-3.80773	3.8531	MGG_02051
CM001231.1	393243	-3.80773	3.8531	MGG_02051
CM001231.1	393244	-3.80773	3.8531	MGG_02051
CM001231.1	393245	-3.8077	3.85306	MGG_02051
CM001231.1	393239	-3.8077	3.85305	MGG_02051
CM001231.1	392747	-3.80755	3.85278	MGG_02050
CM001234.1	4904984	3.80753	3.85276	MGG_13607
[truncated: 4,632 more rows]
