# Supplementary material for: Large-Scale Genome Scanning within Exonic Regions Revealed the Contributions of Selective Sweep Prone Genes to Host Divergence and Adaptation in Magnaporthe oryzae Species Complex
Source: Microorganisms. 2021 Mar 9;9(3):562. doi: 10.3390/microorganisms9030562 (PMC8000120; doi:10.3390/microorganisms9030562)
Supplement: Supplementary file 1 [file microorganisms-09-00562-s001.zip › Table S5--XPCLR test between rice and non-rice host M.oryzae isolates.xlsx]

## Sheet: Sheet1
Chromosome	window start	window end	xpclr	xpclr_norm	Gene-name
CM001235.1	716701	717200	415.684	11.7594	MGG_17324
CM001231.1	827701	828200	502.682	11.7	MGG_16049
CM001231.1	827501	828000	493.134	11.4511	MGG_16049
CM001237.1	2938101	2938600	388.229	11.368	MGG_18063
CM001237.1	2938201	2938700	384.443	11.2388	MGG_18063
CM001237.1	2938001	2938500	367.483	10.66	MGG_18063
CM001237.1	2937701	2938200	365.903	10.6061	MGG_18063
CM001231.1	827601	828100	459.954	10.5861	MGG_16049
CM001235.1	716601	717100	378.512	10.5443	MGG_17324
CM001231.1	827801	828300	456.621	10.4992	MGG_16049
CM001231.1	4812701	4813200	452.438	10.3901	MGG_10547
CM001237.1	2938301	2938800	359.102	10.3739	MGG_18063
CM001237.1	2937901	2938400	333.004	9.4832	MGG_18063
CM001231.1	4812601	4813100	410.162	9.28796	MGG_10547
CM001231.1	4812801	4813300	406.448	9.19113	MGG_10547
CM001231.1	4812501	4813000	404.011	9.12761	MGG_10547
CM001231.1	827401	827900	403.842	9.12318	MGG_16049
CM001231.1	439901	440400	401.271	9.05617	MGG_02061
CM001235.1	716801	717300	332.15	9.0287	MGG_17324
CM001231.1	440001	440500	399.65	9.01391	MGG_02061
CM001231.1	440101	440600	398.154	8.97491	MGG_02061
CM001235.1	716501	717000	323.54	8.74727	MGG_17324
CM001234.1	5231901	5232400	309.426	8.57498	MGG_17267
CM001234.1	5232001	5232500	309.426	8.57498	MGG_17267
CM001234.1	5231801	5232300	298.827	8.20993	MGG_17267
CM001237.1	2937801	2938300	294.493	8.16883	MGG_18063
CM001231.1	827901	828400	364.91	8.10821	MGG_16049
CM001234.1	2241801	2242300	295.213	8.08545	MGG_03328
CM001236.1	893601	894100	266.903	7.77498	MGG_14964
CM001231.1	4812401	4812900	351.654	7.76259	MGG_10547
CM001236.1	893701	894200	262.931	7.63035	MGG_14964
CM001231.1	4812901	4813400	346.452	7.62699	MGG_10547
CM001231.1	2852301	2852800	344.142	7.56674	MGG_16177
CM001231.1	4212801	4213300	334.731	7.32139	MGG_16285
CM001235.1	3594401	3594900	275.58	7.1795	MGG_17497
CM001235.1	3594501	3595000	275.58	7.1795	MGG_17497
CM001235.1	3594601	3595100	275.58	7.1795	MGG_17497
CM001237.1	2937601	2938100	265.203	7.16917	MGG_18063
CM001235.1	75801	76300	274.269	7.13664	MGG_10756
CM001231.1	827301	827800	322.837	7.01132	MGG_16049
CM001231.1	440301	440800	322.734	7.00862	MGG_02061
CM001237.1	2938401	2938900	250.794	6.67737	MGG_18063
CM001231.1	7857101	7857600	308.677	6.64214	MGG_11852
CM001231.1	438101	438600	305.97	6.57158	MGG_02060
CM001235.1	716401	716900	251.893	6.40521	MGG_17324
CM001235.1	75701	76200	251.827	6.40304	MGG_10756
CM001231.1	6678901	6679400	298.679	6.38149	MGG_16488
CM001234.1	2241901	2242400	245.065	6.3582	MGG_03328
CM001231.1	438401	438900	297.351	6.34687	MGG_02060	MGG_02061
CM001235.1	3593801	3594300	249.759	6.33546	MGG_14707
CM001235.1	3593901	3594400	249.759	6.33546	MGG_14707
CM001235.1	198901	199400	249.217	6.31773	MGG_11009
CM001232.1	5330101	5330600	229.744	6.28923	MGG_07985
CM001235.1	77701	78200	246.913	6.24241	MGG_10757
CM001233.1	5904501	5905000	210.924	6.23269	MGG_16938
CM001235.1	198801	199300	244.586	6.16635	MGG_11009
CM001231.1	2852401	2852900	289.728	6.14814	MGG_16177
CM001231.1	6678801	6679300	289.425	6.14022	MGG_16488
CM001234.1	2241101	2241600	238.57	6.13449	MGG_03328
CM001235.1	716901	717400	243.276	6.12351	MGG_17324
CM001233.1	5904601	5905100	207.648	6.10226	MGG_16938
CM001236.1	528601	529100	220.841	6.09785	MGG_14375
CM001234.1	184701	185200	236.95	6.07868	MGG_08434
CM001231.1	438301	438800	286.906	6.07455	MGG_02060	MGG_02061
CM001233.1	5904701	5905200	206.765	6.06711	MGG_16938
CM001235.1	198701	199200	239.295	5.99339	MGG_11009
CM001231.1	438201	438700	283.576	5.98775	MGG_02060
CM001234.1	5232101	5232600	234.089	5.98013	MGG_17267
CM001236.1	1334201	1334700	217.362	5.97118	MGG_14957
CM001231.1	7891101	7891600	280.956	5.91944	MGG_16564
CM001231.1	7891201	7891700	280.956	5.91944	MGG_16564
CM001237.1	2937501	2938000	227.951	5.89774	MGG_18063
CM001231.1	7731901	7732400	277.918	5.84023	MGG_15413
CM001233.1	5782001	5782500	200.946	5.8354	MGG_07794
CM001235.1	3594001	3594500	234.354	5.83186	MGG_14707
CM001231.1	4812301	4812800	277.238	5.8225	MGG_10547
CM001231.1	2852201	2852700	271.098	5.66243	MGG_16177
CM001233.1	5782601	5783100	196.066	5.6411	MGG_07794
CM001231.1	4813001	4813500	269.779	5.62804	MGG_10547
CM001235.1	75901	76400	227.219	5.59863	MGG_10756
CM001236.1	1334001	1334500	205.528	5.54029	MGG_14957
CM001236.1	1334301	1334800	205.185	5.52781	MGG_14957
CM001231.1	7732001	7732500	265.682	5.52123	MGG_15413
CM001236.1	1334101	1334600	204.941	5.51893	MGG_14957
CM001231.1	438901	439400	265.493	5.51629	MGG_02061
CM001235.1	3593701	3594200	223.621	5.48103	MGG_14707
CM001231.1	7853701	7854200	263.858	5.47368	MGG_16561
CM001231.1	6679001	6679500	263.795	5.47203	MGG_16488
CM001236.1	528701	529200	202.988	5.44781	MGG_14375
CM001233.1	5782701	5783200	191.077	5.44245	MGG_07794
CM001237.1	3394001	3394500	214.202	5.4285	MGG_15398
CM001232.1	5265401	5265900	203.804	5.35902	MGG_15790
CM001232.1	5265501	5266000	203.804	5.35902	MGG_15790
CM001232.1	393701	394200	202.885	5.3261	MGG_10484
CM001232.1	7375601	7376100	201.216	5.26624	MGG_07358
CM001235.1	77801	78300	216.231	5.23945	MGG_10757
CM001231.1	6679101	6679600	254.397	5.22701	MGG_16488
CM001234.1	2241201	2241700	212.212	5.22662	MGG_03328
CM001231.1	7891301	7891800	253.606	5.20638	MGG_16564
CM001231.1	2852101	2852600	253.084	5.19279	MGG_16177
CM001231.1	451801	452300	252.727	5.18347	MGG_02065
CM001231.1	5639801	5640300	252.19	5.16949	MGG_16406
CM001231.1	5639901	5640400	252.19	5.16949	MGG_16406
CM001231.1	6678701	6679200	251.687	5.15637	MGG_16488
CM001231.1	438801	439300	251.5	5.15149	MGG_02061
CM001233.1	6298701	6299200	182.156	5.08724	MGG_07937	MGG_13919
CM001231.1	440201	440700	248.785	5.08071	MGG_02061
CM001235.1	198601	199100	211.055	5.07025	MGG_11009
CM001231.1	7857201	7857700	247.785	5.05463	MGG_11852
CM001236.1	893801	894300	191.367	5.0247	MGG_14964
CM001231.1	7731801	7732300	246.35	5.01723	MGG_15413
CM001235.1	3594301	3594800	208.895	4.99963	MGG_17497
CM001233.1	5782501	5783000	179.765	4.99204	MGG_07794
CM001231.1	4212501	4213000	244.823	4.97741	MGG_16285
CM001231.1	4212601	4213100	244.823	4.97741	MGG_16285
CM001232.1	5329001	5329500	192.872	4.96701	MGG_07985
CM001233.1	5949001	5949500	178.839	4.95517	MGG_16945
CM001231.1	7891001	7891500	242.009	4.90406	MGG_16564
CM001237.1	3310901	3311400	198.763	4.90156	MGG_09589
CM001232.1	2166501	2167000	189.977	4.86319	MGG_08932	MGG_08933
CM001233.1	5904901	5905400	176.381	4.8573	MGG_16938
CM001232.1	5265301	5265800	189.705	4.85346	MGG_15790
CM001236.1	528501	529000	186.323	4.84106	MGG_14375
CM001234.1	2242001	2242500	200.868	4.83591	MGG_03328
CM001231.1	439001	439500	237.957	4.7984	MGG_02061
CM001232.1	5329901	5330400	187.245	4.76522	MGG_07985
CM001231.1	5639701	5640200	236.672	4.76491	MGG_16406
CM001234.1	2241601	2242100	198.737	4.76251	MGG_03328
CM001233.1	5782801	5783300	173.817	4.7552	MGG_07794	MGG_07795
CM001235.1	3271901	3272400	201.323	4.75211	MGG_20244	MGG_00322
CM001233.1	5904801	5905300	173.504	4.74272	MGG_16938
CM001231.1	4212701	4213200	234.795	4.71599	MGG_16285
CM001237.1	2938501	2939000	193.308	4.7154	MGG_18063
CM001232.1	5329101	5329600	185.683	4.70922	MGG_07985
CM001233.1	5782201	5782700	172.499	4.7027	MGG_07794
CM001231.1	4212901	4213400	234.175	4.6998	MGG_16285
CM001237.1	3310501	3311000	192.675	4.6938	MGG_09589
CM001235.1	2940401	2940900	198.952	4.67461	MGG_00423
CM001231.1	7890001	7890500	232.772	4.66324	MGG_16563
CM001231.1	828001	828500	229.686	4.58277	MGG_16049
CM001233.1	6093001	6093500	168.607	4.54774	MGG_16952
CM001236.1	529001	529500	177.431	4.51728	MGG_14375
CM001236.1	1335101	1335600	177.001	4.50164	MGG_14957
CM001232.1	5330001	5330500	179.584	4.49051	MGG_07985
CM001232.1	5328901	5329400	179.471	4.48645	MGG_07985
CM001235.1	3271801	3272300	192.597	4.46686	MGG_20244	MGG_00322
CM001235.1	3272001	3272500	192.168	4.45285	MGG_00322
CM001231.1	4813101	4813600	223.495	4.42137	MGG_10547
CM001233.1	38901	39400	165.133	4.40942	MGG_09069
CM001234.1	119401	119900	188.318	4.40367	MGG_17004
CM001233.1	5718501	5719000	164.869	4.39889	MGG_16925
CM001235.1	81201	81700	190.218	4.3891	MGG_10759
CM001232.1	5265701	5266200	176.593	4.38325	MGG_15790
CM001236.1	893501	894000	173.651	4.37967	MGG_14964
CM001237.1	3310601	3311100	183.001	4.3636	MGG_09589
CM001236.1	1387001	1387500	173.023	4.35679	MGG_17662
CM001233.1	5948901	5949400	163.761	4.35479	MGG_16945
CM001234.1	191501	192000	186.474	4.34013	MGG_08436
CM001236.1	1387101	1387600	172.13	4.32429	MGG_17662
CM001231.1	439301	439800	217.968	4.27728	MGG_02061
CM001233.1	5904401	5904900	161.473	4.26368	MGG_16938
CM001232.1	5265601	5266100	172.899	4.25079	MGG_15790
CM001231.1	355501	356000	216.635	4.24253	MGG_16012
CM001233.1	3664901	3665400	160.916	4.24152	MGG_10912
CM001231.1	4812201	4812700	215.968	4.22514	MGG_10547
CM001234.1	191601	192100	182.823	4.21437	MGG_08436
CM001237.1	3310401	3310900	178.446	4.20816	MGG_09589
CM001231.1	7855701	7856200	215.263	4.20675	MGG_15419
CM001231.1	7857001	7857500	214.598	4.18942	MGG_11852
CM001235.1	3593601	3594100	182.976	4.15236	MGG_14707
CM001235.1	716301	716800	182.567	4.13902	MGG_17324
CM001237.1	3124901	3125400	176.096	4.12795	MGG_14042
CM001235.1	131601	132100	181.999	4.12043	MGG_14248
CM001234.1	5008001	5008500	180.051	4.11893	MGG_09997
CM001231.1	7857301	7857800	211.371	4.10529	MGG_11852
CM001231.1	5369101	5369600	211.234	4.10172	MGG_13079
CM001235.1	4469901	4470400	181.235	4.09547	MGG_00005
CM001231.1	439201	439700	210.3	4.07737	MGG_02061
CM001232.1	5329201	5329700	168.047	4.07681	MGG_07985
CM001232.1	5329701	5330200	167.847	4.06964	MGG_07985
CM001237.1	243101	243600	174.187	4.06278	MGG_17866
CM001237.1	243201	243700	174.187	4.06278	MGG_17866
CM001231.1	440401	440900	209.703	4.0618	MGG_02061
CM001231.1	7853801	7854300	209.094	4.04593	MGG_16561
CM001231.1	439401	439900	208.921	4.04142	MGG_02061
CM001235.1	131701	132200	179.196	4.02882	MGG_14248
CM001237.1	243301	243800	172.748	4.01368	MGG_17866
CM001231.1	7856901	7857400	207.195	3.99641	MGG_11852
CM001234.1	213101	213600	176.477	3.99582	MGG_15347
CM001235.1	77601	78100	178.187	3.99582	MGG_10757
CM001236.1	1386901	1387400	162.525	3.97457	MGG_17662
CM001233.1	5949101	5949600	154.014	3.96668	MGG_16945
CM001234.1	213201	213700	175.539	3.9635	MGG_15347
CM001237.1	3311001	3311500	170.566	3.93919	MGG_09589
CM001232.1	5196101	5196600	164.03	3.93275	MGG_01882
CM001237.1	3310801	3311300	168.886	3.88185	MGG_09589
CM001231.1	451901	452400	201.999	3.86094	MGG_02065
CM001233.1	6168201	6168700	151.31	3.859	MGG_07891
CM001233.1	6183701	6184200	151.239	3.85621	MGG_13902
CM001233.1	6016601	6017100	151.074	3.84964	MGG_07848
CM001236.1	3558101	3558600	158.982	3.84554	MGG_09359
CM001231.1	827201	827700	201.246	3.84131	MGG_16049
CM001234.1	4905201	4905700	171.931	3.83924	MGG_13607
CM001231.1	5368701	5369200	201.083	3.83706	MGG_13079
CM001234.1	1949501	1950000	171.791	3.8344	MGG_14465
CM001233.1	5948801	5949300	150.682	3.834	MGG_16945
CM001237.1	3310701	3311200	167.318	3.82836	MGG_09589
CM001236.1	1387201	1387700	158.363	3.82303	MGG_17662
CM001236.1	1335201	1335700	158.212	3.81751	MGG_14957
CM001234.1	1949601	1950100	171.292	3.81721	MGG_14465
CM001231.1	7684401	7684900	200.131	3.81226	MGG_08651	MGG_08652
CM001231.1	5330501	5331000	199.684	3.80061	MGG_13076
CM001231.1	439801	440300	199.291	3.79035	MGG_02061
CM001237.1	3311101	3311600	165.776	3.77572	MGG_09589
CM001231.1	438701	439200	198.571	3.77159	MGG_02061
CM001237.1	2387401	2387900	165.654	3.77156	MGG_02557
CM001233.1	5782401	5782900	148.925	3.76404	MGG_07794
CM001233.1	1735701	1736200	148.917	3.76374	MGG_05856
CM001231.1	2852601	2853100	198.052	3.75804	MGG_16177
CM001234.1	4901001	4901500	169.191	3.74485	MGG_10024
CM001235.1	3002901	3003400	170.255	3.73654	MGG_00400
CM001234.1	5231701	5232200	168.784	3.73084	MGG_17267
CM001231.1	438001	438500	196.923	3.72862	MGG_02060
CM001237.1	3371701	3372200	164.184	3.72139	MGG_15395
CM001237.1	3371801	3372300	164.184	3.72139	MGG_15395
CM001237.1	3371901	3372400	164.184	3.72139	MGG_15395
CM001234.1	4904701	4905200	168.488	3.72066	MGG_13607
CM001232.1	7376501	7377000	158.027	3.7175	MGG_07358
CM001233.1	1826301	1826800	147.72	3.71609	MGG_05883
CM001231.1	2852501	2853000	196.434	3.71586	MGG_16177
CM001236.1	1350301	1350800	155.384	3.71454	MGG_04272
CM001231.1	7683501	7684000	196.192	3.70955	MGG_08651
CM001234.1	4901201	4901700	167.67	3.69246	MGG_10024
CM001231.1	447901	448400	195.452	3.69026	MGG_02064
CM001234.1	184501	185000	167.384	3.68262	MGG_08434
CM001231.1	2824801	2825300	195.061	3.68006	MGG_16173
CM001233.1	6539501	6540000	146.718	3.67617	MGG_10846
CM001235.1	73601	74100	167.618	3.65033	MGG_10755
CM001233.1	6183801	6184300	145.761	3.63807	MGG_13902
CM001231.1	7891401	7891900	193.288	3.63383	MGG_16564
CM001233.1	6043601	6044100	145.619	3.63241	MGG_07858
CM001231.1	437301	437800	192.7	3.61852	MGG_02060
CM001233.1	3661401	3661900	144.982	3.60706	MGG_10912
CM001231.1	5311801	5312300	192.108	3.60308	MGG_05464	MGG_05465
CM001233.1	5782101	5782600	144.792	3.5995	MGG_07794
CM001234.1	4531001	4531500	164.827	3.59454	MGG_14404
CM001237.1	3125701	3126200	160.299	3.58879	MGG_14042
CM001231.1	7683401	7683900	191.46	3.58619	MGG_08651
CM001237.1	3310201	3310700	160.193	3.58518	MGG_09589
CM001236.1	528401	528900	151.716	3.58099	MGG_14375
CM001234.1	4530901	4531400	164.411	3.58021	MGG_14404
CM001236.1	3400501	3401000	151.692	3.58014	MGG_12022
CM001231.1	5640001	5640500	190.893	3.57141	MGG_16406
CM001231.1	7857401	7857900	190.834	3.56986	MGG_11852
CM001233.1	5904301	5904800	143.997	3.56784	MGG_16938
CM001235.1	131801	132300	165.086	3.56756	MGG_14248
CM001234.1	4906901	4907400	164	3.56607	MGG_13607
CM001233.1	6092901	6093400	143.651	3.55405	MGG_16952
CM001236.1	1055201	1055700	150.916	3.55187	MGG_10434
CM001232.1	2166201	2166700	153.28	3.54726	MGG_08932	MGG_08933
CM001231.1	6830201	6830700	189.835	3.54382	MGG_14540
CM001231.1	2852001	2852500	189.44	3.53351	MGG_16177
CM001235.1	3477701	3478200	163.887	3.52836	MGG_00265
CM001233.1	6043701	6044200	142.836	3.52161	MGG_07858
CM001236.1	528901	529400	149.972	3.51749	MGG_14375
CM001232.1	2166301	2166800	152.398	3.51562	MGG_08932	MGG_08933
CM001233.1	6298801	6299300	142.27	3.49906	MGG_07937	MGG_13919
CM001232.1	5198201	5198700	151.787	3.49371	MGG_01883
CM001235.1	81301	81800	162.765	3.4917	MGG_10759	MGG_17297
CM001231.1	7684301	7684800	187.809	3.49101	MGG_08651
CM001232.1	5329601	5330100	151.708	3.49087	MGG_07985
CM001233.1	6016501	6017000	141.931	3.48557	MGG_07848
CM001231.1	5330701	5331200	187.381	3.47985	MGG_13076
CM001234.1	132301	132800	161.025	3.46362	MGG_17009
CM001232.1	5329801	5330300	150.919	3.46259	MGG_07985
CM001232.1	393801	394300	150.785	3.45778	MGG_10484
CM001231.1	5330801	5331300	186.331	3.45248	MGG_13076
CM001232.1	345701	346200	150.557	3.4496	MGG_10469
CM001232.1	8106401	8106900	150.448	3.4457	MGG_08252	MGG_15106
CM001231.1	437201	437700	186.049	3.44513	MGG_02060
CM001233.1	6043801	6044300	140.892	3.44422	MGG_07858
CM001233.1	1622101	1622600	140.804	3.44071	MGG_05825	MGG_05826
CM001234.1	184601	185100	160.062	3.43044	MGG_08434
CM001232.1	5330601	5331100	149.621	3.41604	MGG_07985
CM001235.1	73401	73900	160.313	3.41156	MGG_10755
CM001236.1	2968301	2968800	147.045	3.41094	MGG_03810
CM001236.1	584401	584900	146.944	3.40724	MGG_01944
CM001234.1	184401	184900	159.376	3.40679	MGG_08434
CM001235.1	3594701	3595200	160.104	3.40471	MGG_17497
CM001237.1	3365701	3366200	154.881	3.40387	MGG_15394
CM001232.1	2166001	2166500	149.26	3.4031	MGG_08932	MGG_08933
CM001233.1	108601	109100	139.813	3.40122	MGG_09086
CM001233.1	3661801	3662300	139.77	3.39951	MGG_10912
CM001235.1	12001	12500	159.605	3.3884	MGG_11075
CM001235.1	717001	717500	159.513	3.38539	MGG_17324
CM001233.1	3636401	3636900	139.343	3.38252	MGG_10961
CM001233.1	6168301	6168800	139.216	3.37748	MGG_07891
CM001231.1	360401	360900	183.347	3.37467	MGG_02045
CM001233.1	6298901	6299400	139.11	3.37326	MGG_13919
CM001232.1	5329501	5330000	148.371	3.37123	MGG_07985
CM001233.1	6092801	6093300	138.747	3.35878	MGG_16952
CM001235.1	4469801	4470300	158.24	3.34379	MGG_00005
CM001234.1	4688601	4689100	157.33	3.33632	MGG_10083
CM001231.1	5369201	5369700	181.824	3.33498	MGG_13079
CM001237.1	243401	243900	152.681	3.32879	MGG_17866
CM001235.1	131501	132000	157.641	3.3242	MGG_14248
CM001237.1	3393801	3394300	152.491	3.32231	MGG_15398
CM001232.1	350201	350700	146.975	3.32114	MGG_15520
CM001231.1	7494301	7494800	181.236	3.31965	MGG_04393
CM001235.1	73501	74000	157.416	3.31683	MGG_10755
CM001236.1	1333901	1334400	144.413	3.31508	MGG_14957
CM001233.1	3650401	3650900	137.63	3.3143	MGG_12981
CM001231.1	7684201	7684700	180.989	3.3132	MGG_08651
CM001235.1	11601	12100	157.257	3.31164	MGG_11075
CM001236.1	529101	529600	144.257	3.30943	MGG_14375
CM001237.1	3311401	3311900	151.84	3.30008	MGG_09589
CM001233.1	1514401	1514900	137.228	3.29829	MGG_13455
CM001233.1	1514501	1515000	137.228	3.29829	MGG_13455
CM001233.1	108501	109000	137.189	3.29674	MGG_09086
CM001234.1	2031801	2032300	156.069	3.29291	MGG_03397
CM001231.1	420301	420800	180.147	3.29124	MGG_13697
CM001237.1	243001	243500	151.51	3.28883	MGG_17866
CM001231.1	451701	452200	179.955	3.28624	MGG_02065
CM001231.1	4813801	4814300	179.396	3.27167	MGG_10547
CM001235.1	2424301	2424800	155.957	3.26914	MGG_11554
CM001237.1	3310301	3310800	150.838	3.26589	MGG_09589
CM001234.1	4858701	4859200	155.256	3.26492	MGG_10035
CM001234.1	119501	120000	155.25	3.2647	MGG_17004
CM001235.1	3271701	3272200	155.609	3.25777	MGG_20244	MGG_00322
CM001233.1	1622301	1622800	136.101	3.25343	MGG_05825	MGG_05826
CM001235.1	77401	77900	155.413	3.25137	MGG_10757
CM001233.1	6044001	6044500	135.958	3.24775	MGG_07858
CM001237.1	3311201	3311700	150.251	3.24585	MGG_09589
CM001232.1	2166401	2166900	144.578	3.23522	MGG_08932	MGG_08933
CM001231.1	442401	442900	177.942	3.23375	MGG_02062
CM001231.1	2825001	2825500	177.812	3.23037	MGG_16173
CM001231.1	7889901	7890400	177.791	3.22982	MGG_16563
CM001234.1	5007601	5008100	154.166	3.22735	MGG_09997
CM001232.1	5198301	5198800	144.345	3.22683	MGG_01883
CM001237.1	305101	305600	149.275	3.21253	MGG_03102	MGG_03103
CM001234.1	5415401	5415900	153.703	3.21142	MGG_17277
CM001235.1	1600001	1600500	154.085	3.20797	MGG_00795
CM001234.1	4851901	4852400	153.444	3.20251	MGG_17241
CM001235.1	2944101	2944600	153.633	3.19318	MGG_00420
CM001234.1	260301	260800	153.071	3.18964	MGG_08453
CM001235.1	73301	73800	153.334	3.18339	MGG_10755
CM001231.1	440901	441400	175.905	3.18065	MGG_02061
CM001234.1	3154301	3154800	152.507	3.17023	MGG_14861
CM001237.1	3372001	3372500	147.9	3.16563	MGG_15395
CM001233.1	3650701	3651200	133.88	3.16498	MGG_12981
CM001231.1	2824901	2825400	174.97	3.15629	MGG_16173
CM001231.1	7683301	7683800	174.902	3.15452	MGG_08651
CM001234.1	260201	260700	151.952	3.1511	MGG_08453
CM001231.1	530901	531400	174.713	3.14958	MGG_02091
CM001232.1	210601	211100	141.9	3.13917	MGG_15508
CM001233.1	3661501	3662000	133.145	3.13574	MGG_10912
CM001231.1	4816601	4817100	174.122	3.13416	MGG_10548
CM001234.1	482701	483200	151.32	3.12932	MGG_17028
CM001234.1	482801	483300	151.32	3.12932	MGG_17028
CM001233.1	513301	513800	132.949	3.12795	MGG_16621
CM001233.1	6044101	6044600	132.941	3.12759	MGG_07858
CM001231.1	7855901	7856400	173.814	3.12615	MGG_15419
CM001232.1	6940501	6941000	141.507	3.12508	MGG_07247
CM001236.1	893401	893900	139.176	3.12443	MGG_14964
CM001231.1	355401	355900	173.594	3.1204	MGG_16012
CM001236.1	3436701	3437200	139.007	3.11827	MGG_09392
CM001233.1	6043201	6043700	132.657	3.1163	MGG_07858
CM001233.1	3650501	3651000	132.641	3.11568	MGG_12981
CM001232.1	2166101	2166600	141.164	3.11278	MGG_08932	MGG_08933
CM001231.1	4813201	4813700	173.174	3.10945	MGG_10547
CM001233.1	3640801	3641300	132.268	3.10083	MGG_12983
CM001235.1	1600101	1600600	150.775	3.09977	MGG_00795
CM001233.1	6043101	6043600	132.197	3.098	MGG_07858
CM001231.1	7890901	7891400	172.724	3.09771	MGG_16564
CM001233.1	6092701	6093200	132.108	3.09443	MGG_16952
CM001236.1	3641101	3641600	138.132	3.0864	MGG_17810
CM001232.1	7375501	7376000	140.27	3.08073	MGG_07358
CM001231.1	5092901	5093400	172.037	3.07981	MGG_05401
CM001236.1	812401	812900	137.84	3.07576	MGG_14967
CM001235.1	909801	910300	149.98	3.07378	MGG_00989
CM001236.1	3395701	3396200	137.52	3.06412	MGG_09401
CM001233.1	6092601	6093100	131.306	3.06251	MGG_16952
CM001237.1	3138901	3139400	144.878	3.06248	MGG_09632
CM001234.1	260401	260900	149.358	3.06174	MGG_08453
CM001231.1	7890101	7890600	171.189	3.0577	MGG_16563
CM001234.1	4907001	4907500	149.158	3.05486	MGG_13607
CM001237.1	2555301	2555800	144.456	3.04806	MGG_18043
CM001233.1	5782301	5782800	130.882	3.04563	MGG_07794
CM001234.1	2030901	2031400	148.86	3.0446	MGG_03398
CM001232.1	8249001	8249500	139.251	3.04417	MGG_15977
CM001233.1	3650301	3650800	130.828	3.04347	MGG_12981
CM001231.1	5330901	5331400	170.623	3.04296	MGG_13076
CM001237.1	3311301	3311800	144.289	3.04236	MGG_09589
CM001233.1	515401	515900	130.788	3.04189	MGG_13374
CM001235.1	909901	910400	148.867	3.03738	MGG_00989
CM001231.1	5417801	5418300	170.376	3.03652	MGG_13086
CM001234.1	4560201	4560700	148.546	3.03378	MGG_17220
CM001232.1	210501	211000	138.904	3.03173	MGG_15508
CM001234.1	186001	186500	148.44	3.03015	MGG_08434
CM001234.1	4904601	4905100	148.351	3.02708	MGG_13607
CM001237.1	3311801	3312300	143.807	3.02592	MGG_09589
CM001235.1	3577001	3577500	148.486	3.02493	MGG_00233
CM001234.1	422301	422800	148.255	3.02376	MGG_08495
CM001233.1	1884201	1884700	130.267	3.02113	MGG_05901
CM001231.1	4813901	4814400	169.77	3.02071	MGG_10547
CM001233.1	1638101	1638600	130.199	3.01843	MGG_05832
CM001231.1	5055101	5055600	169.64	3.01733	MGG_05387
CM001237.1	3311901	3312400	143.501	3.01547	MGG_09589
CM001234.1	5239501	5240000	147.92	3.01223	MGG_17269
CM001234.1	5239601	5240100	147.92	3.01223	MGG_17269
CM001233.1	6306501	6307000	129.981	3.00974	MGG_16971
CM001237.1	3352301	3352800	143.308	3.00891	MGG_18096
CM001235.1	3428201	3428700	147.965	3.00791	MGG_00282
CM001233.1	3664101	3664600	129.878	3.00565	MGG_10912
CM001234.1	2242101	2242600	147.652	3.003	MGG_03328
CM001232.1	393901	394400	137.88	2.99502	MGG_10484
CM001233.1	5948701	5949200	129.388	2.98613	MGG_16945
CM001232.1	7375801	7376300	137.631	2.98609	MGG_07358
CM001233.1	6539601	6540100	129.368	2.98534	MGG_10846
CM001232.1	6937501	6938000	137.526	2.98231	MGG_12385
CM001233.1	6299001	6299500	129.233	2.97998	MGG_13919
CM001236.1	3470601	3471100	135.155	2.97799	MGG_09381
CM001232.1	210701	211200	137.351	2.97602	MGG_15508
CM001232.1	8106101	8106600	137.329	2.97525	MGG_08252
CM001231.1	420001	420500	168.026	2.97524	MGG_13697
CM001233.1	3664701	3665200	129.112	2.97514	MGG_10912
CM001236.1	3574201	3574700	135.021	2.97312	MGG_09355
CM001234.1	5238901	5239400	146.779	2.97292	MGG_17268
CM001233.1	5720201	5720700	128.999	2.97066	MGG_15249
CM001231.1	5055001	5055500	167.803	2.96944	MGG_05387
CM001236.1	3270201	3270700	134.911	2.96913	MGG_12037
CM001232.1	5173101	5173600	137.088	2.96662	MGG_01872
CM001235.1	2940701	2941200	146.617	2.96384	MGG_00423	MGG_00422
CM001233.1	6168101	6168600	128.805	2.96294	MGG_07891
CM001234.1	4678601	4679100	146.425	2.96074	MGG_17229
CM001234.1	4678701	4679200	146.425	2.96074	MGG_17229
CM001234.1	4678801	4679300	146.425	2.96074	MGG_17229
CM001234.1	4678901	4679400	146.425	2.96074	MGG_17229
CM001231.1	5311601	5312100	167.314	2.95669	MGG_05464	MGG_05465
CM001233.1	513401	513900	128.642	2.95645	MGG_16621
CM001233.1	6539401	6539900	128.624	2.9557	MGG_10846
CM001233.1	6043501	6044000	128.622	2.95565	MGG_07858
CM001233.1	1514601	1515100	128.498	2.95069	MGG_13455
CM001235.1	3594201	3594700	146.181	2.94959	MGG_17497	MGG_14707
CM001232.1	8249101	8249600	136.589	2.94871	MGG_15977
CM001232.1	7375901	7376400	136.486	2.94503	MGG_07358
CM001231.1	5055201	5055700	166.86	2.94484	MGG_05387
CM001232.1	5195901	5196400	136.472	2.94452	MGG_01882
CM001234.1	4851801	4852300	145.926	2.94353	MGG_17241
CM001232.1	2320201	2320700	136.416	2.94253	MGG_14767
CM001234.1	4689801	4690300	145.872	2.9417	MGG_10083	MGG_13591
CM001231.1	439501	440000	166.64	2.93911	MGG_02061
CM001231.1	7856001	7856500	166.638	2.93905	MGG_15419
CM001234.1	184301	184800	145.717	2.93636	MGG_08434
CM001231.1	7727301	7727800	166.207	2.92783	MGG_14424
CM001231.1	7727401	7727900	166.207	2.92783	MGG_14424
CM001232.1	5266001	5266500	136.006	2.92781	MGG_15790
CM001234.1	191701	192200	145.432	2.92654	MGG_08436
CM001237.1	3393901	3394400	140.895	2.92653	MGG_15398
CM001233.1	1622401	1622900	127.883	2.92623	MGG_05825	MGG_05826
CM001231.1	448001	448500	166.133	2.92588	MGG_02064
CM001231.1	5369001	5369500	166.103	2.92511	MGG_13079
CM001234.1	4851701	4852200	145.372	2.92446	MGG_17241
CM001235.1	81801	82300	145.314	2.92125	MGG_17297
CM001233.1	3027401	3027900	127.725	2.91991	MGG_13308
CM001236.1	790401	790900	133.515	2.91831	MGG_17608
CM001232.1	7341501	7342000	135.713	2.9173	MGG_07345
CM001237.1	1257601	1258100	140.615	2.91699	MGG_02856	MGG_12582
CM001237.1	3312001	3312500	140.613	2.91691	MGG_09589
CM001233.1	5130701	5131200	127.623	2.91587	MGG_16896
CM001234.1	4904801	4905300	145.069	2.91404	MGG_13607
CM001232.1	353501	354000	135.621	2.91401	MGG_10471
CM001232.1	394101	394600	135.531	2.91076	MGG_10484
CM001234.1	4530801	4531300	144.917	2.9088	MGG_14404
CM001236.1	4011001	4011500	133.077	2.90236	MGG_09820
CM001235.1	4470001	4470500	144.726	2.90203	MGG_00005
CM001231.1	7684501	7685000	165.185	2.90116	MGG_08651	MGG_08652
CM001234.1	184901	185400	144.668	2.90023	MGG_08434
CM001234.1	4905101	4905600	144.519	2.89508	MGG_13607
CM001236.1	1457601	1458100	132.86	2.89445	MGG_14897
CM001231.1	358301	358800	164.915	2.89413	MGG_02045
CM001234.1	5097501	5098000	144.407	2.89122	MGG_13629
CM001236.1	1302501	1303000	132.762	2.89089	MGG_17647
CM001236.1	1302601	1303100	132.762	2.89089	MGG_17647
CM001237.1	3304901	3305400	139.81	2.88949	MGG_09589
CM001234.1	5007901	5008400	144.282	2.88691	MGG_09997
CM001235.1	1599901	1600400	144.229	2.88578	MGG_00795
CM001236.1	528301	528800	132.565	2.88371	MGG_14375
CM001232.1	8303501	8304000	134.75	2.88279	MGG_15982
CM001233.1	515501	516000	126.774	2.88207	MGG_13374
CM001233.1	6183501	6184000	126.699	2.87905	MGG_13902
CM001231.1	420101	420600	164.312	2.87842	MGG_13697
CM001231.1	4925301	4925800	164.221	2.87604	MGG_16333	MGG_16334
CM001235.1	2940501	2941000	143.858	2.87364	MGG_00423
CM001232.1	204601	205100	134.475	2.87292	MGG_15408
CM001232.1	7375701	7376200	134.433	2.87139	MGG_07358
CM001233.1	3650601	3651100	126.473	2.87007	MGG_12981
CM001236.1	483301	483800	132.025	2.86406	MGG_15373
CM001235.1	1491701	1492200	143.532	2.86299	MGG_00824
CM001233.1	38701	39200	126.276	2.86223	MGG_09069
CM001231.1	7854001	7854500	163.661	2.86144	MGG_16561
CM001233.1	5998301	5998800	126.031	2.85246	MGG_15256
CM001237.1	3139001	3139500	138.723	2.85241	MGG_09632
CM001237.1	2856201	2856700	138.696	2.85148	MGG_10570
CM001231.1	297401	297900	163.161	2.8484	MGG_02032
CM001232.1	304001	304500	133.775	2.84781	MGG_10457
CM001235.1	4470101	4470600	143.008	2.84588	MGG_00005
CM001232.1	7377101	7377600	133.718	2.84577	MGG_07358
CM001234.1	4456401	4456900	143.066	2.84504	MGG_06234
CM001232.1	7194901	7195400	133.657	2.84357	MGG_07311
CM001234.1	3148901	3149400	142.985	2.84224	MGG_12789
CM001235.1	81701	82200	142.81	2.8394	MGG_17297
CM001235.1	716201	716700	142.791	2.83875	MGG_17324
CM001233.1	515301	515800	125.655	2.83752	MGG_13374
CM001233.1	6033601	6034100	125.63	2.83649	MGG_07854
CM001233.1	1622501	1623000	125.625	2.8363	MGG_05825	MGG_05826
CM001234.1	132401	132900	142.676	2.83162	MGG_17009
CM001234.1	132501	133000	142.676	2.83162	MGG_17009
CM001231.1	1518901	1519400	162.506	2.83133	MGG_16104
CM001232.1	5329401	5329900	133.315	2.8313	MGG_07985
CM001235.1	199001	199500	142.464	2.82807	MGG_11009
CM001234.1	4456501	4457000	142.541	2.82695	MGG_06234
CM001234.1	100501	101000	142.295	2.81848	MGG_15344
CM001232.1	112401	112900	132.953	2.81834	MGG_15498	MGG_10730
CM001231.1	6678601	6679100	161.846	2.81412	MGG_16488
CM001236.1	3220801	3221300	130.617	2.8128	MGG_14372
CM001235.1	1599701	1600200	141.991	2.81263	MGG_00795
CM001233.1	3640901	3641400	125.006	2.81165	MGG_12983
CM001233.1	515201	515700	124.895	2.80726	MGG_13374
CM001231.1	5369301	5369800	161.533	2.80597	MGG_13079	MGG_05483
CM001234.1	2241701	2242200	141.926	2.80578	MGG_03328
CM001232.1	8106601	8107100	132.582	2.80501	MGG_08252	MGG_15106
CM001231.1	5311701	5312200	161.475	2.80445	MGG_05464	MGG_05465
CM001233.1	38801	39300	124.786	2.80291	MGG_09069
CM001236.1	893901	894400	130.343	2.8028	MGG_14964
CM001234.1	213001	213500	141.83	2.80247	MGG_15347
CM001232.1	8248901	8249400	132.492	2.80181	MGG_15977
CM001235.1	1599801	1600300	141.619	2.80045	MGG_00795
CM001231.1	5204001	5204500	161.299	2.79987	MGG_05432
CM001234.1	260501	261000	141.672	2.79702	MGG_08453
CM001233.1	3664301	3664800	124.608	2.79583	MGG_10912
CM001237.1	3394101	3394600	136.906	2.79039	MGG_15398
CM001233.1	2129301	2129800	124.329	2.78472	MGG_16724
CM001233.1	1735801	1736300	124.274	2.7825	MGG_05856
CM001235.1	81901	82400	140.979	2.77952	MGG_17297
CM001236.1	4012001	4012500	129.679	2.77862	MGG_09819
CM001237.1	1257401	1257900	136.556	2.77845	MGG_02856	MGG_12582
CM001234.1	3091001	3091500	141.08	2.77663	MGG_06615	MGG_06614
CM001235.1	131901	132400	140.882	2.77635	MGG_14248
CM001234.1	3144401	3144900	140.794	2.76678	MGG_06597
CM001234.1	4560301	4560800	140.662	2.76223	MGG_17220
CM001233.1	3641001	3641500	123.697	2.75953	MGG_12983	MGG_16812
CM001234.1	2030801	2031300	140.575	2.75925	MGG_03398
CM001235.1	2940601	2941100	140.325	2.75816	MGG_00423	MGG_00422
CM001236.1	4012101	4012600	129.095	2.75735	MGG_09819
CM001234.1	4903301	4903800	140.474	2.75575	MGG_13607
CM001237.1	3311501	3312000	135.869	2.75499	MGG_09589
CM001236.1	529301	529800	128.957	2.75232	MGG_14375
CM001235.1	3533101	3533600	140.14	2.7521	MGG_17493
CM001235.1	3533201	3533700	140.14	2.7521	MGG_17493
CM001234.1	185901	186400	140.3	2.74976	MGG_08434
CM001234.1	2031601	2032100	140.162	2.74502	MGG_03397
CM001234.1	2031701	2032200	140.162	2.74502	MGG_03397
CM001231.1	7684101	7684600	159.184	2.74471	MGG_08651
CM001236.1	3470501	3471000	128.65	2.74116	MGG_09381
CM001231.1	439701	440200	159.009	2.74017	MGG_02061
CM001233.1	5590001	5590500	123.209	2.74012	MGG_15246	MGG_15247
CM001236.1	817501	818000	128.606	2.73955	MGG_14967
CM001234.1	4906801	4907300	139.851	2.73431	MGG_13607
CM001232.1	204701	205200	130.61	2.73429	MGG_15408
CM001232.1	6939101	6939600	130.568	2.7328	MGG_07246
CM001232.1	6939201	6939700	130.568	2.7328	MGG_07246
CM001231.1	7683601	7684100	158.719	2.7326	MGG_08651
CM001233.1	5718601	5719100	122.951	2.72985	MGG_16925
CM001231.1	7855601	7856100	158.554	2.7283	MGG_15419
CM001233.1	3664001	3664500	122.91	2.72819	MGG_10912
CM001231.1	4925201	4925700	158.444	2.72542	MGG_16333	MGG_16334
CM001233.1	5718401	5718900	122.735	2.72123	MGG_16925
CM001232.1	342901	343400	130.231	2.72071	MGG_10468
CM001231.1	442301	442800	158.144	2.71761	MGG_02062
CM001236.1	1334901	1335400	128.002	2.71757	MGG_14957
CM001237.1	2856101	2856600	134.68	2.7144	MGG_10570
CM001236.1	3400601	3401100	127.909	2.7142	MGG_12022
CM001235.1	2943401	2943900	138.97	2.71388	MGG_00420
CM001236.1	2952401	2952900	127.856	2.71225	MGG_14944
CM001232.1	5198001	5198500	129.98	2.71172	MGG_01883
CM001231.1	7731701	7732200	157.913	2.71159	MGG_15413
CM001231.1	4813301	4813800	157.9	2.71126	MGG_10547
CM001234.1	4465601	4466100	139.161	2.71055	MGG_06231
CM001234.1	4465701	4466200	139.161	2.71055	MGG_06231
CM001231.1	447801	448300	157.869	2.71044	MGG_02064
CM001232.1	7369301	7369800	129.94	2.71029	MGG_07356
CM001236.1	584001	584500	127.792	2.70994	MGG_01944
CM001237.1	3299601	3300100	134.547	2.70986	MGG_15391
CM001236.1	1048201	1048700	127.724	2.70746	MGG_10431
CM001237.1	3307601	3308100	134.455	2.70674	MGG_09589
CM001237.1	303001	303500	134.382	2.70424	MGG_03102	MGG_03103
CM001234.1	4530701	4531200	138.966	2.70382	MGG_14404
CM001232.1	6937401	6937900	129.754	2.70362	MGG_12385
CM001231.1	5704001	5704500	157.584	2.703	MGG_05578
CM001233.1	108401	108900	122.165	2.69856	MGG_09086
CM001233.1	5718001	5718500	122.129	2.69711	MGG_16925
CM001231.1	5331001	5331500	157.345	2.69677	MGG_13076
CM001233.1	1971301	1971800	122.08	2.69514	MGG_13262
CM001236.1	529401	529900	127.375	2.69475	MGG_14375
CM001231.1	6679201	6679700	157.256	2.69445	MGG_16488
CM001231.1	5330601	5331100	157.15	2.69171	MGG_13076
CM001237.1	3312101	3312600	133.999	2.69117	MGG_09589
CM001231.1	7890201	7890700	157.05	2.68909	MGG_16563
CM001231.1	7890301	7890800	157.05	2.68909	MGG_16563
CM001232.1	8303301	8303800	129.294	2.68713	MGG_15982
CM001236.1	3244201	3244700	127.151	2.68658	MGG_17774
CM001233.1	38001	38500	121.803	2.68412	MGG_09069
CM001231.1	360501	361000	156.771	2.6818	MGG_02045
CM001233.1	3661201	3661700	121.617	2.67673	MGG_10912
CM001233.1	6043401	6043900	121.587	2.67552	MGG_07858
CM001235.1	3477601	3478100	137.77	2.67464	MGG_00265	MGG_11617
CM001231.1	453901	454400	156.393	2.67195	MGG_02065
CM001231.1	355301	355800	156.349	2.67081	MGG_16012
CM001231.1	5829601	5830100	156.304	2.66964	MGG_16418
CM001237.1	2555201	2555700	133.364	2.66951	MGG_18043
CM001231.1	361401	361900	156.162	2.66592	MGG_02045
CM001232.1	5265201	5265700	128.624	2.66308	MGG_15790
CM001233.1	6169301	6169800	121.248	2.66201	MGG_07891
CM001232.1	2381301	2381800	128.534	2.65987	MGG_08987
CM001233.1	3664801	3665300	121.102	2.65621	MGG_10912
CM001233.1	3642101	3642600	121.048	2.65405	MGG_16812
CM001231.1	5376401	5376900	155.674	2.65322	MGG_05484	MGG_16373
CM001234.1	4902901	4903400	137.467	2.65218	MGG_13607
CM001232.1	311701	312200	128.285	2.65093	MGG_15517
CM001237.1	3311701	3312200	132.809	2.65055	MGG_09589
CM001236.1	1386801	1387300	126.117	2.64893	MGG_17662
CM001236.1	3388101	3388600	126.059	2.64681	MGG_09404
CM001235.1	1600201	1600700	136.853	2.64466	MGG_00795
CM001232.1	2318301	2318800	128.029	2.64176	MGG_14767
CM001234.1	4689701	4690200	137.126	2.64044	MGG_10083
CM001235.1	29701	30200	136.552	2.63483	MGG_10917
CM001233.1	5963501	5964000	120.523	2.63314	MGG_13875	MGG_11078
CM001236.1	3182401	3182900	125.601	2.63015	MGG_14945
CM001231.1	5829701	5830200	154.617	2.62567	MGG_16418
CM001233.1	3884201	3884700	120.328	2.62541	MGG_04897
CM001232.1	204801	205300	127.496	2.62265	MGG_15408
CM001236.1	3470701	3471200	125.39	2.62247	MGG_09381
CM001234.1	212901	213400	136.6	2.62234	MGG_15347
CM001237.1	3308901	3309400	131.965	2.62175	MGG_09589
CM001233.1	1155801	1156300	120.184	2.61965	MGG_07597
CM001232.1	7369401	7369900	127.387	2.61873	MGG_07356
CM001233.1	39001	39500	120.149	2.61826	MGG_09069
CM001232.1	210801	211300	127.361	2.61781	MGG_15508
CM001234.1	5152801	5153300	136.419	2.6161	MGG_10975
CM001231.1	360701	361200	154.199	2.61475	MGG_02045
CM001234.1	534601	535100	136.37	2.61441	MGG_08531
CM001232.1	6940601	6941100	127.258	2.61411	MGG_07247
CM001232.1	5196001	5196500	127.198	2.61194	MGG_01882
CM001236.1	3470401	3470900	125.054	2.61024	MGG_09381
CM001236.1	264301	264800	125.011	2.60865	MGG_08749
CM001231.1	5404701	5405200	153.948	2.60822	MGG_05491
CM001233.1	6400501	6401000	119.893	2.60805	MGG_07963
CM001231.1	4813701	4814200	153.819	2.60486	MGG_10547
CM001232.1	5329301	5329800	126.993	2.60461	MGG_07985
CM001232.1	7341701	7342200	126.922	2.60207	MGG_07345
CM001233.1	6052701	6053200	119.677	2.59947	MGG_07858
CM001235.1	2944401	2944900	135.411	2.59753	MGG_00420
CM001231.1	5368901	5369400	153.536	2.59749	MGG_13079
CM001232.1	8106501	8107000	126.72	2.59481	MGG_08252	MGG_15106
CM001236.1	529201	529700	124.62	2.59444	MGG_14375
CM001233.1	376001	376500	119.546	2.59426	MGG_07377
CM001231.1	5055301	5055800	153.407	2.59411	MGG_05387
CM001236.1	2955701	2956200	124.515	2.59059	MGG_17746	MGG_17747
CM001232.1	5266101	5266600	126.589	2.59013	MGG_15790
CM001232.1	5266201	5266700	126.553	2.58882	MGG_15790
CM001235.1	2944201	2944700	135.137	2.58856	MGG_00420
CM001231.1	441701	442200	153.168	2.58788	MGG_02062
CM001231.1	530801	531300	153.156	2.58756	MGG_02091
CM001232.1	2252501	2253000	126.497	2.58681	MGG_08949
CM001233.1	6183401	6183900	119.338	2.58598	MGG_13902
CM001233.1	915001	915500	119.319	2.5852	MGG_07522
CM001233.1	3644401	3644900	119.305	2.58468	MGG_16813
CM001231.1	4813501	4814000	152.996	2.58338	MGG_10547
CM001236.1	4039001	4039500	124.315	2.58334	MGG_09811
CM001235.1	1599601	1600100	134.816	2.57809	MGG_00795
CM001235.1	1889601	1890100	134.72	2.57494	MGG_00720	MGG_00719
CM001233.1	3645201	3645700	118.952	2.57059	MGG_16813
CM001233.1	6183601	6184100	118.928	2.56963	MGG_13902
CM001233.1	37901	38400	118.926	2.56956	MGG_09069
CM001237.1	3307201	3307700	130.387	2.56788	MGG_09589
CM001234.1	4688401	4688900	134.866	2.5626	MGG_10083
CM001232.1	5180201	5180700	125.818	2.56247	MGG_01875
CM001231.1	4814501	4815000	152.125	2.56068	MGG_10547
CM001236.1	644801	645300	123.645	2.55892	MGG_01921	MGG_01920
CM001235.1	2471601	2472100	134.156	2.55651	MGG_17426
CM001235.1	3533301	3533800	134.056	2.55325	MGG_17493
CM001236.1	3269901	3270400	123.473	2.55267	MGG_12037
CM001235.1	4470201	4470700	134.019	2.55203	MGG_00005
CM001231.1	5092801	5093300	151.748	2.55087	MGG_05401
CM001234.1	100601	101100	134.521	2.55073	MGG_15344
CM001233.1	1155701	1156200	118.432	2.54989	MGG_07597
CM001231.1	4925101	4925600	151.677	2.549	MGG_16333
CM001233.1	3640601	3641100	118.407	2.54889	MGG_12983
CM001232.1	7375401	7375900	125.421	2.54822	MGG_07358
CM001234.1	5007801	5008300	134.439	2.54791	MGG_09997
CM001235.1	11201	11700	133.811	2.54521	MGG_11075
CM001234.1	3128501	3129000	134.357	2.54507	MGG_14864
CM001232.1	8303401	8303900	125.298	2.54383	MGG_15982
CM001237.1	3138801	3139300	129.603	2.54114	MGG_09632
CM001236.1	4011901	4012400	123.137	2.54043	MGG_09819
CM001234.1	4606401	4606900	134.182	2.53905	MGG_10112
CM001231.1	420201	420700	151.249	2.53786	MGG_13697
CM001235.1	1889501	1890000	133.563	2.53711	MGG_00720	MGG_00719
CM001236.1	3182501	3183000	122.987	2.53495	MGG_14945
CM001237.1	3262101	3262600	129.377	2.53344	MGG_09602
CM001235.1	1600301	1600800	133.434	2.53291	MGG_00795
CM001232.1	112501	113000	124.972	2.53213	MGG_15498	MGG_10730
CM001232.1	2381401	2381900	124.933	2.53072	MGG_08987
CM001231.1	412401	412900	150.878	2.52819	MGG_02055
CM001234.1	404201	404700	133.858	2.52789	MGG_08489
CM001236.1	2973901	2974400	122.79	2.52781	MGG_03810
CM001231.1	5639601	5640100	150.813	2.52648	MGG_16406
CM001231.1	355201	355700	150.758	2.52506	MGG_16012
CM001234.1	2032001	2032500	133.77	2.52486	MGG_03397
CM001237.1	3261901	3262400	129.109	2.5243	MGG_09602
CM001232.1	2118501	2119000	124.74	2.52383	MGG_08919	MGG_08920
CM001232.1	204501	205000	124.725	2.52328	MGG_15408
CM001233.1	3661601	3662100	117.755	2.52294	MGG_10912
CM001231.1	5640101	5640600	150.674	2.52286	MGG_16406
CM001234.1	3102701	3103200	133.701	2.52247	MGG_06610
CM001234.1	3090901	3091400	133.67	2.5214	MGG_06615	MGG_06614
CM001234.1	4907101	4907600	133.626	2.51989	MGG_13607
CM001231.1	5149401	5149900	150.444	2.51686	MGG_05417
CM001233.1	1622201	1622700	117.576	2.51582	MGG_05825	MGG_05826
CM001232.1	5330301	5330800	124.339	2.50942	MGG_07985
CM001234.1	5239701	5240200	133.321	2.50939	MGG_17269
CM001232.1	2118801	2119300	124.316	2.50862	MGG_08920
CM001232.1	2165001	2165500	124.29	2.50766	MGG_08932	MGG_08933
CM001231.1	361301	361800	150.084	2.50747	MGG_02045
CM001233.1	1884301	1884800	117.338	2.50633	MGG_05901
CM001234.1	3154201	3154700	133.21	2.50557	MGG_14861
CM001237.1	3310101	3310600	128.558	2.50549	MGG_09589
CM001236.1	521201	521700	122.172	2.50529	MGG_15369
CM001233.1	6168401	6168900	117.285	2.50424	MGG_07891
CM001233.1	6043301	6043800	117.186	2.50029	MGG_07858
CM001235.1	2944301	2944800	132.341	2.49718	MGG_00420
CM001233.1	1826101	1826600	117.108	2.49717	MGG_05883
CM001237.1	302901	303400	128.294	2.49647	MGG_03102	MGG_03103
CM001232.1	7377401	7377900	123.978	2.49647	MGG_07358
CM001237.1	2555501	2556000	128.242	2.49469	MGG_18043
CM001234.1	4560401	4560900	132.868	2.4938	MGG_17220
CM001237.1	3314201	3314700	128.214	2.49375	MGG_09589
CM001231.1	540301	540800	149.406	2.48981	MGG_02093
CM001231.1	5525901	5526400	149.357	2.48852	MGG_05532
CM001233.1	1155901	1156400	116.869	2.48766	MGG_07597
CM001233.1	5717801	5718300	116.839	2.48648	MGG_16925
CM001233.1	38301	38800	116.817	2.48559	MGG_09069
CM001232.1	8106701	8107200	123.6	2.48293	MGG_08252	MGG_15106
CM001233.1	6362001	6362500	116.746	2.48275	MGG_16973
CM001236.1	2909701	2910200	121.545	2.48247	MGG_03827
CM001236.1	1302301	1302800	121.532	2.482	MGG_17647
CM001237.1	1257501	1258000	127.835	2.48081	MGG_02856	MGG_12582
CM001235.1	3533001	3533500	131.822	2.48019	MGG_17493
CM001234.1	218001	218500	132.331	2.4753	MGG_08440
CM001233.1	5998201	5998700	116.531	2.4742	MGG_15256
CM001237.1	3124001	3124500	127.64	2.47415	MGG_14042
CM001235.1	1598701	1599200	131.568	2.4719	MGG_00795
CM001231.1	6830101	6830600	148.65	2.4701	MGG_14540
CM001237.1	3312301	3312800	127.474	2.46849	MGG_09589
CM001236.1	1302401	1302900	121.152	2.46815	MGG_17647
CM001234.1	3091101	3091600	132.122	2.46808	MGG_06615	MGG_06614
CM001235.1	3596701	3597200	131.446	2.46792	MGG_17498
CM001235.1	2950601	2951100	131.384	2.46588	MGG_00417
CM001231.1	5760001	5760500	148.482	2.4657	MGG_05591
CM001236.1	3641001	3641500	121.077	2.46542	MGG_17810
CM001232.1	7352001	7352500	123.082	2.46436	MGG_07349
CM001232.1	8153201	8153700	123.075	2.46409	MGG_08239
CM001232.1	6939001	6939500	122.998	2.46135	MGG_07246
CM001234.1	213301	213800	131.91	2.46081	MGG_15347
CM001236.1	180801	181300	120.924	2.45985	MGG_14134
CM001236.1	483401	483900	120.921	2.45973	MGG_15373
CM001234.1	3153401	3153900	131.839	2.45835	MGG_06595
CM001233.1	3883901	3884400	116.085	2.45645	MGG_04897
CM001233.1	3884001	3884500	116.085	2.45645	MGG_04897
CM001233.1	3884101	3884600	116.085	2.45645	MGG_04897
CM001234.1	4689901	4690400	131.774	2.45612	MGG_10083	MGG_13591
CM001235.1	2891201	2891700	131.085	2.45612	MGG_00439
CM001237.1	2387301	2387800	127.081	2.45507	MGG_02557
CM001232.1	73201	73700	122.673	2.4497	MGG_10748
CM001234.1	3153501	3154000	131.565	2.4489	MGG_06595
CM001232.1	2252601	2253100	122.616	2.44766	MGG_08949
CM001235.1	1599501	1600000	130.793	2.44657	MGG_00795
CM001231.1	7849901	7850400	147.648	2.44396	MGG_16560
CM001233.1	6031201	6031700	115.723	2.44205	MGG_07853
CM001231.1	2825301	2825800	147.53	2.44089	MGG_16173
CM001235.1	3003401	3003900	130.601	2.4403	MGG_00400
CM001231.1	440501	441000	147.492	2.43991	MGG_02061
CM001236.1	3400801	3401300	120.368	2.4396	MGG_12022
CM001235.1	3003501	3004000	130.561	2.43897	MGG_00400
CM001233.1	3645301	3645800	115.644	2.43889	MGG_16813
CM001233.1	1971201	1971700	115.638	2.43865	MGG_13262
CM001232.1	5156901	5157400	122.353	2.43821	MGG_01868
CM001234.1	3102601	3103100	131.226	2.43723	MGG_06610
CM001233.1	376201	376700	115.577	2.43623	MGG_07377	MGG_16605
CM001231.1	441801	442300	147.33	2.43568	MGG_02062
CM001231.1	5370401	5370900	147.286	2.43452	MGG_05483
CM001231.1	1505601	1506100	147.285	2.43451	MGG_02351
CM001237.1	3375301	3375800	126.443	2.43331	MGG_15396
CM001236.1	3244101	3244600	120.165	2.43223	MGG_17774
CM001233.1	5924301	5924800	115.459	2.43151	MGG_16943
CM001236.1	181901	182400	120.096	2.4297	MGG_14134
CM001231.1	6730801	6731300	147.044	2.42823	MGG_04776
CM001236.1	1233401	1233900	120.042	2.42774	MGG_04305
CM001234.1	3153701	3154200	130.947	2.42762	MGG_06595	MGG_14861
CM001235.1	4195201	4195700	130.213	2.42759	MGG_00079
CM001236.1	3388001	3388500	120.02	2.42695	MGG_09404
CM001234.1	475401	475900	130.923	2.4268	MGG_13977
CM001233.1	39101	39600	115.316	2.42584	MGG_09069
CM001235.1	4469701	4470200	130.157	2.42578	MGG_00005
CM001233.1	3643801	3644300	115.309	2.42556	MGG_16812	MGG_16813
CM001231.1	1518701	1519200	146.912	2.42478	MGG_16104
CM001231.1	1518801	1519300	146.912	2.42478	MGG_16104
CM001232.1	340301	340800	121.955	2.42393	MGG_10467
CM001237.1	304801	305300	126.163	2.42374	MGG_03102	MGG_03103
CM001231.1	1505701	1506200	146.691	2.41902	MGG_02351
CM001232.1	7701701	7702200	121.782	2.41773	MGG_15100
CM001231.1	5321701	5322200	146.625	2.41729	MGG_05468
CM001234.1	185001	185500	130.634	2.41685	MGG_08434
CM001231.1	540401	540900	146.6	2.41664	MGG_02093
CM001237.1	2850401	2850900	125.934	2.41592	MGG_18056	MGG_10572
CM001233.1	5963701	5964200	115.06	2.41565	MGG_13875	MGG_11078
CM001236.1	819201	819700	119.666	2.41405	MGG_14967
CM001233.1	5963801	5964300	114.989	2.41281	MGG_13875	MGG_11078
CM001236.1	528801	529300	119.591	2.41133	MGG_14375
CM001232.1	2176101	2176600	121.547	2.4093	MGG_08935
CM001235.1	3038101	3038600	129.645	2.40903	MGG_00388	MGG_00387
CM001231.1	5054901	5055400	146.289	2.40855	MGG_05387
CM001233.1	2076601	2077100	114.827	2.40635	MGG_15234
CM001233.1	3884301	3884800	114.806	2.40552	MGG_04897
CM001233.1	377301	377800	114.745	2.40307	MGG_16606
CM001235.1	3272101	3272600	129.452	2.40273	MGG_00322
CM001233.1	1735601	1736100	114.727	2.40239	MGG_05856
CM001234.1	4906701	4907200	130.191	2.40157	MGG_13607
CM001232.1	2302501	2303000	121.241	2.39835	MGG_11288	MGG_08965
CM001234.1	3153601	3154100	130.089	2.39808	MGG_06595	MGG_14861
CM001231.1	361201	361700	145.873	2.3977	MGG_02045
CM001236.1	3395501	3396000	119.208	2.39739	MGG_09401
CM001233.1	6299901	6300400	114.594	2.39707	MGG_13919
CM001231.1	7668001	7668500	145.793	2.3956	MGG_08647
CM001237.1	1284201	1284700	125.329	2.39527	MGG_02850
CM001237.1	3262001	3262500	125.281	2.39362	MGG_09602
CM001236.1	3400701	3401200	119.1	2.39344	MGG_12022
CM001236.1	1258701	1259200	118.975	2.38889	MGG_04296
CM001232.1	975301	975800	120.976	2.38882	MGG_04541
CM001232.1	8153301	8153800	120.846	2.38418	MGG_08239
CM001234.1	4480701	4481200	129.647	2.38284	MGG_06225
CM001232.1	304601	305100	120.775	2.38164	MGG_10457
CM001233.1	6299101	6299600	114.168	2.38011	MGG_13919
CM001231.1	408501	409000	145.155	2.37898	MGG_16021
CM001236.1	2921801	2922300	118.696	2.37873	MGG_03823
CM001237.1	3309001	3309500	124.829	2.3782	MGG_09589
CM001232.1	8074101	8074600	120.674	2.37802	MGG_08262
CM001235.1	3593501	3594000	128.694	2.37794	MGG_14707
CM001234.1	2030701	2031200	129.497	2.37767	MGG_03398
CM001234.1	1949701	1950200	129.474	2.37688	MGG_14465
CM001236.1	2937501	2938000	118.639	2.37666	MGG_14943
CM001232.1	122701	123200	120.597	2.37523	MGG_10728
CM001234.1	4654501	4655000	129.39	2.37401	MGG_13584
CM001237.1	3308801	3309300	124.653	2.37219	MGG_09589
CM001237.1	3311601	3312100	124.628	2.37135	MGG_09589
CM001231.1	5328001	5328500	144.809	2.36996	MGG_15181
CM001232.1	112601	113100	120.438	2.36954	MGG_15498	MGG_10730
CM001232.1	7416101	7416600	120.414	2.3687	MGG_12421
CM001237.1	327701	328200	124.513	2.36742	MGG_03094
CM001232.1	5198101	5198600	120.331	2.36572	MGG_01883
CM001233.1	3636201	3636700	113.795	2.36526	MGG_10961
CM001237.1	3312201	3312700	124.444	2.36508	MGG_09589
CM001232.1	313101	313600	120.309	2.36491	MGG_15517	MGG_15518
CM001236.1	3468001	3468500	118.304	2.36445	MGG_12016	MGG_17792
CM001234.1	4901401	4901900	129.091	2.3637	MGG_10024
CM001232.1	5172501	5173000	120.224	2.36186	MGG_15329
CM001233.1	6183201	6183700	113.701	2.36152	MGG_13902
CM001234.1	4688301	4688800	129.011	2.36094	MGG_10083
CM001233.1	3636301	3636800	113.682	2.36077	MGG_10961
CM001235.1	4405801	4406300	128.153	2.36027	MGG_00022
CM001232.1	7480701	7481200	120.138	2.35879	MGG_10810
CM001231.1	5204101	5204600	144.35	2.35799	MGG_05432
CM001232.1	2252701	2253200	120.086	2.35691	MGG_08949
CM001236.1	312101	312600	118.08	2.35629	MGG_15377
CM001236.1	312201	312700	118.08	2.35629	MGG_15377
CM001236.1	312301	312800	118.08	2.35629	MGG_15377
CM001236.1	312401	312900	118.08	2.35629	MGG_15377
CM001231.1	5330401	5330900	144.15	2.35278	MGG_13076
CM001231.1	5149301	5149800	144.15	2.35278	MGG_05417
CM001235.1	77501	78000	127.921	2.35267	MGG_10757
CM001233.1	3663901	3664400	113.467	2.3522	MGG_10912
CM001232.1	112801	113300	119.867	2.34905	MGG_10730
CM001232.1	179601	180100	119.76	2.34522	MGG_14097
CM001234.1	475501	476000	128.546	2.34494	MGG_13977
CM001231.1	68801	69300	143.836	2.34458	MGG_14623
CM001236.1	462501	463000	117.754	2.34444	MGG_08686
CM001233.1	1638001	1638500	113.261	2.344	MGG_05832
CM001233.1	1155601	1156100	113.254	2.34371	MGG_07597
CM001236.1	4020001	4020500	117.715	2.34303	MGG_09816
CM001237.1	48001	48500	123.738	2.34096	MGG_10342
CM001232.1	7495801	7496300	119.617	2.34011	MGG_10814
CM001231.1	68701	69200	143.537	2.33679	MGG_14623
CM001236.1	2905301	2905800	117.534	2.33641	MGG_03829
CM001236.1	2956001	2956500	117.522	2.336	MGG_17746	MGG_17747
CM001235.1	2941801	2942300	127.384	2.33512	MGG_00422	MGG_00421
CM001231.1	6829801	6830300	143.439	2.33425	MGG_14540
CM001234.1	192701	193200	128.211	2.33338	MGG_08436
CM001232.1	8105701	8106200	119.398	2.33226	MGG_08252
CM001234.1	191401	191900	128.174	2.33213	MGG_08436
CM001234.1	4901301	4901800	128.121	2.3303	MGG_10024
CM001232.1	312601	313100	119.332	2.32987	MGG_15517
CM001231.1	5404801	5405300	143.13	2.32618	MGG_05491
CM001231.1	454001	454500	143.071	2.32465	MGG_02065
CM001232.1	5225501	5226000	119.176	2.32428	MGG_01888
CM001234.1	5007701	5008200	127.943	2.32417	MGG_09997
CM001236.1	614301	614800	117.173	2.32329	MGG_01935
CM001234.1	584201	584700	127.834	2.32039	MGG_08543
CM001234.1	584301	584800	127.834	2.32039	MGG_08543
CM001233.1	6300301	6300800	112.62	2.3185	MGG_13919
CM001231.1	4925001	4925500	142.832	2.31842	MGG_16333
CM001232.1	394001	394500	119.008	2.31826	MGG_10484
CM001234.1	3149101	3149600	127.75	2.31752	MGG_12789
CM001232.1	975401	975900	118.965	2.31672	MGG_04541
CM001236.1	463401	463900	116.993	2.31671	MGG_08686
CM001231.1	5759801	5760300	142.742	2.31606	MGG_05591
CM001233.1	37801	38300	112.557	2.31596	MGG_09069
CM001234.1	4913401	4913900	127.689	2.31542	MGG_13607
CM001237.1	3309701	3310200	122.952	2.31413	MGG_09589
CM001231.1	2852701	2853200	142.666	2.31409	MGG_16177
CM001233.1	6100001	6100500	112.501	2.31375	MGG_16953
CM001236.1	4012201	4012700	116.91	2.31372	MGG_09819
CM001231.1	5151901	5152400	142.625	2.31301	MGG_05418
CM001231.1	5152001	5152500	142.625	2.31301	MGG_05418
CM001237.1	302801	303300	122.915	2.31289	MGG_03102	MGG_03103
CM001234.1	3149001	3149500	127.562	2.31104	MGG_12789
CM001232.1	2173801	2174300	118.783	2.31018	MGG_11308
CM001233.1	1762301	1762800	112.403	2.30984	MGG_05861
CM001235.1	2954701	2955200	126.553	2.30797	MGG_00415
CM001232.1	356901	357400	118.704	2.30738	MGG_10473
CM001232.1	178101	178600	118.703	2.30733	MGG_14098	MGG_14097
CM001231.1	297301	297800	142.381	2.30666	MGG_02032
CM001236.1	808301	808800	116.655	2.30441	MGG_14967
CM001233.1	3645401	3645900	112.248	2.30367	MGG_16813
CM001231.1	1503801	1504300	142.199	2.3019	MGG_02351
CM001233.1	3642201	3642700	112.132	2.29906	MGG_16812
CM001232.1	7376001	7376500	118.444	2.29805	MGG_07358
CM001234.1	495201	495700	127.101	2.29516	MGG_15362
CM001234.1	4853001	4853500	127.098	2.29506	MGG_17241
CM001237.1	2937401	2937900	122.371	2.29431	MGG_18063
CM001235.1	4469601	4470100	126.103	2.29325	MGG_00005
CM001233.1	6168001	6168500	111.983	2.29313	MGG_07891
CM001233.1	6016701	6017200	111.906	2.29005	MGG_07848
CM001234.1	5415801	5416300	126.922	2.289	MGG_17277	MGG_17278
CM001236.1	98101	98600	116.098	2.28415	MGG_08795
CM001237.1	2938601	2939100	122.042	2.2831	MGG_18063
CM001235.1	11401	11900	125.787	2.28292	MGG_11075
CM001231.1	7683201	7683700	141.425	2.28174	MGG_08651
CM001232.1	8303201	8303700	117.978	2.28131	MGG_15982
CM001231.1	5328601	5329100	141.122	2.27382	MGG_15181
CM001236.1	808201	808700	115.814	2.2738	MGG_14967
CM001232.1	7416001	7416500	117.706	2.27159	MGG_12421
CM001233.1	5963601	5964100	111.397	2.26979	MGG_13875	MGG_11078
CM001236.1	645101	645600	115.696	2.26949	MGG_01920
CM001231.1	6547801	6548300	140.91	2.26831	MGG_10621
CM001232.1	2302601	2303100	117.573	2.26681	MGG_11288	MGG_08965
CM001232.1	7475801	7476300	117.553	2.2661	MGG_10806
CM001233.1	87601	88100	111.292	2.26558	MGG_09082
CM001236.1	1457701	1458200	115.564	2.26468	MGG_14897
CM001232.1	5356601	5357100	117.483	2.26357	MGG_07993
CM001237.1	3261801	3262300	121.431	2.26223	MGG_09602
CM001233.1	3006101	3006600	111.186	2.2614	MGG_05797
CM001232.1	646301	646800	117.409	2.26091	MGG_15530
CM001237.1	305001	305500	121.384	2.26061	MGG_03102	MGG_03103
CM001233.1	1291001	1291500	111.062	2.25644	MGG_16668
CM001234.1	4689601	4690100	125.961	2.25589	MGG_10083
CM001231.1	68901	69400	140.413	2.25535	MGG_14623
CM001233.1	2076801	2077300	111.029	2.25513	MGG_15234
CM001234.1	4456301	4456800	125.901	2.25382	MGG_06234
CM001236.1	3919301	3919800	115.255	2.25345	MGG_09846
CM001232.1	7701801	7702300	117.185	2.2529	MGG_15100
CM001232.1	356401	356900	117.173	2.25246	MGG_10473
CM001235.1	1599001	1599500	124.837	2.25185	MGG_00795
CM001231.1	5368801	5369300	140.241	2.25087	MGG_13079
CM001234.1	186101	186600	125.783	2.24975	MGG_08434
CM001235.1	81101	81600	124.757	2.24925	MGG_10759
CM001234.1	4851601	4852100	125.731	2.24799	MGG_17241
CM001237.1	3309901	3310400	120.967	2.24639	MGG_09589
CM001232.1	150101	150600	116.994	2.24606	MGG_15500
CM001233.1	3662001	3662500	110.784	2.24538	MGG_10912
CM001231.1	4812101	4812600	139.984	2.24415	MGG_10547	MGG_10546
CM001234.1	4688501	4689000	125.618	2.24408	MGG_10083
CM001236.1	639801	640300	114.994	2.24395	MGG_01923
CM001237.1	3372101	3372600	120.893	2.24386	MGG_15395
CM001236.1	3182601	3183100	114.933	2.24173	MGG_14945
CM001231.1	7494401	7494900	139.885	2.24158	MGG_04393
CM001232.1	5266301	5266800	116.845	2.24069	MGG_15790
CM001234.1	4474601	4475100	125.422	2.23733	MGG_06228
CM001234.1	4474701	4475200	125.422	2.23733	MGG_06228
CM001231.1	5376201	5376700	139.665	2.23585	MGG_05484	MGG_16373
